# Supplementary material for: A survey of the sorghum transcriptome using single-molecule long reads
Source: Nat Commun. 2016 Jun 24;7:11706. doi: 10.1038/ncomms11706 (PMC4931028; doi:10.1038/ncomms11706)
Supplement: Supplementary Data 1 — Alignment of splice isoforms with the genomic sequence. [file ncomms11706-s2.txt]

Supplementary Data 1: Alignment of splice isoforms with the genomic sequence. 


Gene: Sb04g006450
Location: Chr04: 6437981-6440779 forward
Description: Similar to KH domain-containing protein-like

 
Genomic Sequence
CGAATTTTACATTACATATAAAAAACATTAAATATAGATAAAAAGATAATTAATTATACAGTTTATCTGTAATTTGCAAGATCTTTTAAATCAAGTTAGTTTATGATTAGATAATATTTATCAAATACAAACGAAAATGCTACAATAGACAAACTAAAATTTTGCATGAACTAAACAAGACCCTAGTCTCTACATATCATGTCCTTTCCAATTCCAACAATAAAAAGACACGGGGAAGGAGGGAGACCTCCACAAGGGGGACCTCCAGCTCTCTCGTCTCTCTCTCCACTCCACCCTTTCCCCCTCGTCTCGCTGTGGGCGCGCGGAGGAGGAATAATCGTTCGCCGAAGAGCTCCGACACCTATCCGCCAATGGCTGACAGCAGTCCCGCTCCCGGTACGCTCCTCAACCACAACCATCCTGCATACATATGCGTTTCAATTTCCATGGCTTCCAACAAAATAAAAGCATGCCAAACGATCCAAGTTTAGAGCTATACAGTAGTACGTGTTTAGCTTCCATGATAAATAATTCACATGATTCTTGTTTGGTGCTGGTGCAGGCTACTACTCTGGCTCTCCCGCCGTCACGCACAAGGCTTCGCCGTCCGAGCCCGTTGACGGCCAGGTCAACGCTTCACTCCCTGGTGCGTGCCCTACGTACCAACAGATCCGGCGATCCAAGCGTCTCTTTCTTCTCCTAACTACTAACAATTCCTCTCCTCGTTTCGTTTCTGTCTCCACTCACGTTTGGGGCCTTGTTTAGATGTGAAAATTTTTTGGATTTCGTTATTATAGCACTTTCGTTTATTTATGACAAATATTATTCAATCGTAGACTAACTAGGATCAAAAGATTCGTCTTGCGATTTATAGACAAACTGTGTAATTAGTTTTTATTTTCGTCTATAGTTAGTGCTCCATGTACGTGCCACAAGATGTGATGGAGAATCTTGAAAACTTTTTGGATTTTGGTGGAAACTAAACAAGACCTAGTTTGCGTGGCTAGTGTCTGTTGACTGTTTGTAATGACGACCTTCGACTTTGGCAAGAGCAGGCGGCTACTACTCCGGCGGCCCTGCGGCGAAACATGGCGCCGGCGGCGGCCAGGGTAGCTCCGCTGCACCTAAGGAATCGGGCTTCTTCGCCAGCTGGTGAGAATTCAGAGCTCAAATCATCAAATAAATGAAACTCTAGTTGCTGTTGCCTGCGTTTGATTCCACTTTGATTATTCCTTCACTGATGGCGCGCTCTCCGTCTCCGTTTGTTGTATGTATCATCATCAAGCTGTGCGTGCTTCTCTGGCGGCGAAACTGCAAGATAGATCAAGTGTGTTGGACACAAGAACATGGATGGCACATGGCTTGAATTGTATATTTTCGGCAGTGGTGTTGTCGATTTGTACAAGCATTGTATGCACTATGCAGAAGCAGCAATCAATGAAAAATTGAAAAGTATGCCACTTGCCACATGATACAACTGTGCTTTGCTTTGATATGAAAGTATAAGCAGGGAGTCTCTCATAGAGTTTGCCTTGTGAAGGAGAAAAAAAACATTATGAAGAGATGCTCCTAGCCATGTAGGCTGGCGTATGTAACCTCCTATGAAACTTTGTGCGCTTATGCATGCGTTACGAACTTTTATTGGATCTAGCATTCAAGCTGAATGTCCCAAGCGTTGCGGGGATGTCCGAACTCAATATCAGCTAATAGAATTAGCACTATTTTTTAATTACGAAATAATGTTTTTTTCTC


>F1seq with T7 primer
GGGGGAAGGCCGACGGCGCCAAAGGGGCCTCCGCCGGCGCGAAGCGGTCGCGAGaatcggagtcatttcaaagtggcgtaggaagcaaatcgaagccatgcaccaattttttcagACTTCTGGTTGTCCCTTTGGTGAGGGCTGCCATTTTCTCCATTACTTCCCCGGTGGCTACCAGGCAGTTTCAAAAATGACCAATCTGGGTGGCACAACAATTGCATCTCCTGGAAGAATGACGATGGACGGGCCACCTACACCCACCGTGAAGACTCGCTTGTGCAACAAGTACAACACTGCAGAGGGATGCAAATGGGGTGACAAATGCCACTT

>F2seq/T7 primer
GGGGGAAGGCCGACGGCGCCAAAGGGGCCTCCGCCGGCGCGAAGCGGTCGCGAGACTTCTGGTTGTCCCTTTGGTGAGGGCTGCCATTTTCTCCATTACTTCCCCGGTGGCTACCAGGCAGTTTCAAAAATGACCAATCTGGGTGGCACAACAATTGCATCTCCTGGAAGAATGACGATGGACGGGCCACCTACACCCACCGTGAAGACTCGCTTGTGCAACAAGTACAACACTGCAGAGGGATGCAAATGGGGTGACAAATGCCACTT

F1seq/T7        GGGGGAAGGCCGACGGCGCCAAAGGGGCCTCCGCCGGCGCGAAGCGGTCGCGAGAATCGG 60
F2seq/T7        GGGGGAAGGCCGACGGCGCCAAAGGGGCCTCCGCCGGCGCGAAGCGGTCGCGAGA----- 55
                *******************************************************     

F1seq           AGTCATTTCAAAGTGGCGTAGGAAGCAAATCGAAGCCATGCACCAATTTTTTCAGACTTC 120
F2seq/T7        --------------------------------------------------------CTTC 59
                                                                        ****

F1seq           TGGTTGTCCCTTTGGTGAGGGCTGCCATTTTCTCCATTACTTCCCCGGTGGCTACCAGGC 180
F2seq/T7        TGGTTGTCCCTTTGGTGAGGGCTGCCATTTTCTCCATTACTTCCCCGGTGGCTACCAGGC 119
                ************************************************************

F1seq           AGTTTCAAAAATGACCAATCTGGGTGGCACAACAATTGCATCTCCTGGAAGAATGACGAT 240
F2seq/T7        AGTTTCAAAAATGACCAATCTGGGTGGCACAACAATTGCATCTCCTGGAAGAATGACGAT 179
                ************************************************************

F1seq           GGACGGGCCACCTACACCCACCGTGAAGACTCGCTTGTGCAACAAGTACAACACTGCAGA 300
F2seq/T7        GGACGGGCCACCTACACCCACCGTGAAGACTCGCTTGTGCAACAAGTACAACACTGCAGA 239
                ************************************************************

F1seq           GGGATGCAAATGGGGTGACAAATGCCACTT 330
F2seq/T7        GGGATGCAAATGGGGTGACAAATGCCACTT 269
                ******************************


Gene: Sb08g020910
Location: Chr08: 52285286-52288546 forward
Description: Similar to Sterol desaturase family protein, expressed


Genomic sequence
TGCATTCAGCTGAACACACACAAGTACTCCACTACAACAAGTCTACAACCCCCACTCTCTCTCTCAGCTAGCTAGCTAGCTAGAGAGTATCTGTACTGTACGTACCGCGTACCAGTCGACGATGATGCCCTATGGCACGGCGGCGGGGGCGGAGGCGGCGCTGGGGCGTTCCATGAGCTGGGCGGAGGCCCTGTGGTTCCGGTACTCGGCGGCGATGCCGGAGCTGTGGCTCACGTCGCACATCGCTCTCGTCTACCTTGTCATGTACGCGGTGGCGCCGCTGCCCGTCATGGTTCTCCAGCAGCTCGCGCCGGCCTACGCACTGCGGCACAAGCTGCAGCCCGGGGTGCCGCAGCCCTCGCCGGTTTCTGTCTACCTAAGCTACATAAGCGAAAGCAAGGGTCTCACCCTGTCCGTCTTGGGCCCTTTCCCACTTATCTACTCCGCTGCATTCAAGGTCGGTCTGGTCTCTCTCCGCATCTGTCTATCCATGTTAAGTTGAGTGTTTGGACCAATGTTCTCTGATCATTTGATTAATTGCAGTTAATTGCGATTAATCATCCTTATCGGTATTTAGCATTTGATTAGGGTCTTCGACTCGATCCGAGTGATCAGAAACCTGATCGTCTGCTTAATCGTCGATTAATTATGCATGATTAATCGTCCGATCAAGTCACTTGACCGATCAGAGCTAATTAGCAGATTGACTGCTTTTGGTCTGTGCTACATTTATTTGGGCCAAGCTCGTTAGGGTTTCTCTTATATACCTCACCCCCACTCTCTCTCCTTAGTCCTCGCTCCCAACTCCAACCTTCATCTGCTGAGCTTGTTGCTCGTACATCTGCTGAGTTGTTGAGCCTCTTCTCTCCCTTCCAGTTCCAATCCAAGCAGTCCCCTACTGCCTACTGCTTCCTCCTCCCTCTTTCCTACTGCAACTGCAAGTCTACAACTACATACATATATGATATATAGTGTTACTATATGCTGGACGATTATATAGACGATTAGTTCGATCAGAGGTCGATTAATCGTCCTAATCGTCGATTGATCGTCCTGATCGATACCAGACCGGTTAGAAACGATAAGTCAATCAGAAAACACTGGTTTGGACACATGCATAAAGTACTAAATATAGACTATTTATATGAAACTAAAAACACACCCTGTTAACATGTTGATCATCCGTGACAGAGTAGAGAAACATAGCTTATGTGCTAACTTGGACTTCAAAATTACTCCCTCCATCCCCCCCCCCCCCCAAAAAAAACTTGATTTTTTAGTTTTGTCATGAGTCACCAAATTTATACATAAATTTGTTAACATTTATGACACCAAATAGGTATGTCATAATATGTTGCATGGCAAATCTAACAATACTTATTTGGTAGTAATAAGAATATTAGTATTCTAGTGTACACATTTGTTCAAAATTGCTGTTAGTGGTGAATAAAGTGAAGACACCGTGCTTGCCACTGTCGTTAATTCTGAGACAAATTATAAGGTTTGAATTGATATCCTCAAGAATAAATTAAACCATGATAAAAGTTATACTGAAATTAAACCAAAAGCTTAGTAACTAACTAACTACTAGCTAGCATGTGACTGAATTAGTTGATGCAATTATTTCCAGAAAAGAGGTGACCTCTACTTAATTAGCTTGATCTTTCTTACGATCGTAATGTATACATTGTTGTATATATAGTTGTTTGGGGTCCGGACGGGGCTCCCTTTGCCGTCCGTATGGGAGACAGCGATGCACCTGGTGGTGTACTCGTTGGTGGAGGACTACCTGTCCTACTGGCTCCACCGCTTCCTGCACACCAAGTGGGGCTACGAGAAGATCCACTCGGCCCACCACGAGAAGACGGCGCCGTCCGGGTTCGCCGGGTCCTATGCCACCGGCACCGACCTCACCTTGTACACCATCACGCTCTTCTTTGGGCCAGCGATCGTGCCAAGCCACGTCACCACACACTGGCTCTGGTTCTCCATCCGCATAATGGAAGCCTTCGACGCACACTGCGGGTAAATAACTGATTATATATATCATCTATTTCTATTCTGTTTATTAGTTCGAAGAAGAGGCGAAGAAGCTCCGTCAAAATATATATATAGTTTTAGTTCGAAAAGTCTAAAAATTTTAGACTATATGCACCCTTTTTGCTCGAAGTCCCATGCACTCACAAGAAAGATGCACCCCCCTTTAATTTAGATAGCTTCACCACTGGTTCGAAGTCCGTGTGTGTGCGTGCGTGTGTTCAGAGTTTAGTGTCTCCAATGAATTTATTACTGACTCTAAATGTAGTTACGACTTCCCATTTAGCCTCGCAAGGTTCATCCCATTTTTCGGTGGCGCAGAGTTCCATGACTATCATCACTATGCCGGAAAGAAAACCAAGAGCAATTTTAGTTCTGTGTTTAGATATTGTGATTATATATATGGGACAAACAAAGTAAGTTTGTTGTTTCTTGTGCAACATGTGTACGTGCATAATATGTGCCTCTCTCCCTCTTCTCCGACTAGCTAGCTTATTGGTCATTTCCTCTTCTTTCCTTTTCAGGGCTACATGTACCACAAGAGAAGCCTAGCCAAGGTAGCTTCAAACTTTAGCCACCTTCTTAGATTTCATCTAAAAATTAGTACAAATCTAACTCTGTTTGTTTCTTCGATAAATTTAACCCCTCCCATTTCCAATTAATTTGAATTTTTGCACAAAAAATTACTTATCAGTTACCACTTTATTAAAAATTGAAAAATGTTGCCATGCGGGTATACGTACGTTGTGCCTCACATGTGTCACCAGATACATGCCTCTTACTTTTGTACTTTGCACGCAGCTGAAGATGAAGGAGGTCAAACACAACATGAAGGGCAGCAGCGGGAAAGAGGATTGAGATTAATTAACATTTTATTCTTGAATAAGTTGAACGGTGAACATATACCCATCATATACAATTTGTTGGTTTCATTGCCTAGAGATCAGATATCCAACAAATAATCCATATTTATCACCACAAGGTTTCTCAATATATATATGTAGTCTTAGGGCTAGTTTGGTTGCACTCCAGTCCACCTCAATCCATATTGTTTGGTAGGGATTGTAGTGGATTTAAGTTCATCCGAACAAGTCCTTACATGAATGTACATGTGTAATCTGTATGTCCACTAGCTAAGAGAATATATCAAAGGTTTGCTAATAATTATAGATTTCTAGTGAAAATATTTTTTTGTTTGCTACTCATACTACACGAGGGATCAT

>F5-19
TGCCGTAGTGCATGCTCCGGCCGCCATGGCGGCCGCGGGAATTCGATTCCACTTATCTACTCCGCTGCATTCAAGTTGTTTGGGGTCCGGACGGGGCTCCCTTTGCCGTCCGTATGGGAGACAGCGATGCACCTGGTGGTGTACTCGTTGGTGGAGGACTACCTGTCCTACTGGCTCCACCGCTTCCTGCACACCAAGTGGGGCTACGAGAAGATCCACTCGGCCCACCACGAGAAGACGGCGCCGTCCGGGTTCGCCGGGTCCTATGCCACCGGCACCGACCTCACCTTGTACACCATCACGCTCTTCTTTGGGCCAGCGATCGTGCCAAGCCACGTCACCACACACTGGCTCTGGTTCTCCATCCGCATAATGGAAGCCTTCGACGCACACTGCGGCTGAACATGAACGAGGTCAAACACCACATGAAGGGCAACATCAGGGAAGAGGATTGAGATTAATTAGCATTTTATTCTTGAATAAATTGAACGGAGAACATATTCCCATCAATCACTAGTGAATTCGCGGCCGCCTGCAGGTCGACCATATGGGAGAGCTCCCAACGCTTTGGATGCATAGCTTGAGTATTCTATAGTGTCACCTAAATAGCTTGGCGTAATCATGGTCATAGCTGTTTCCTGTGTGAAATTGTTATCCGCTCACAATTCCACACGACATACAATCCGGAAGCATCAAGTGTCCAGCCTGGGGTGCCTAATGAGTGAGCTAACTCACATTAATTGCGTTGCGCTCACTGCCCGCTTTCCATTCAGGAAACCTGTCTGCCGCTGCATTAATGA ATCGGCCAACGTCGG 

>F5-24 
TGCCGCGTCGCATGCTCCGGCCGCCATGGCGGCCGCGGGAATTCGATTCCACTTATCTACTCCGCTGCATTCAAGTTGTTTGGGGTCCGGACGGGGCTCCCTTTGCCGTCCGTATGGGAGACAGCGATGCACCTGGTGGTGTACTCGTTGGTGGAGGACTACCTGTCCTACTGGCTCCACCGCTTCCTGCACACCAAGTGGGGCTACGAGAAGATCCACTCGGCCCACCACGAGAAGACGGCGCCGTCCGGGTTCGCCGGGTCCTATGCCACCGGCACCGACCTCACCTTGTACACCATCACGCTCTTCTTTGGGCCAGCGATCGTGCCAAGCCACGTCACCACACACTGGCTCTGGTTCTCCATCCGCATAATGGAAGCCTTCGACGCACACTGCGGGGCTACATGTACCACAAGAGAAGCCTAGCCAAGCTGAAGATGAAGGAGGTCAAACACAACATGAAGGGCAGCAGCGGGAAAGAGGATTGAGATTAATTAACATTTTATTCTTGAATAAGTTGAACGGTGAACATATACCCATCAATCACTAGTGAATTCGCGGCCGCCTGCAGGTCGACCATATGGGAGAGCTCCCAACGCGTTGGATGCATAGCTTGAGTATTCTATAGTGTCACCTAAATAGCTTGGCGTAATCATGGTCATAGCTGTTTCCTGTGTGAAATTGTTATCCGCTCACAATTCCACACAACATACGAGCCGGAAGCATAAAGTGTAAAGCCTGGGGTGCCTAATGAGTGAGCTAACTCACATTAATTGCGTTGCGCTCACTGCCCGCTTTCCAGTCGGGAAACCTGTCGTGCCAGCTGCATTAATGA 

>F5-33
TGGCGAGTCGCATGCTCCGGCCGCCATGGCGGCCGCGGGAATTCGATTCCACTTATCTACTCCGCTGCATTCAAGTTGTTTGGGGTCCGGACGGGGCTCCCTTTGCCGTCCGTATGGGAGACAGCGATGCACCTGGTGGTGTACTCGTTGGTGGAGGACTACCTGTCCTACTGGCTCCACCGCTTCCTGCACACCAAGTGGGGCTACGAGAAGATCCACTCGGCCCACCACGAGAAGACGGCGCCGTCCGGGTTCGCCGGGTCCTATGCCACCGGCACCGACCTCACCTTGTACGCCATCACGCTCTTCTTTGGGCCAGCGATCGTGCCAAGCCACGTCACCACACACTGGCTCTGGTTCTCCATCCGCATAATGGAAGCCTTCGACGCACACTGCGGAGTTCCATGACTATCATCACTATGCCGGAAAGAAAACCAAGAGCAATTTTAGTTCTGTGTTTAGATATTGTGATTATATATATGGGACAAACAAAGGCTACATGTACCACAAGAGAAGCCTAGCCAAGCTGAAGATGAAGGAGGTCAAACACAACATGAAGGGCAGCAGCGGGAAAGAGGATTGAGATTAATTAACATTTTATTCTTGAATAAGTTGAACGGTGAACATATACCCATCAATCACTAGTGAATTCGCGGCCGCCTGCAGGTCGACCATATGGGAGAGCTCCCAACGCGTTGGATGCATAGCTTGAGTATTCTATAGTGTCACCTAAATAGCTTGGCGTAATCATGGTCATAGCTGTTTCCTGTGTGAAATTGTTATCCGCTCACAATTCCACACAACATACGAGCCGGAAGCATAAAGTGTAAAGCCTGGGGTGCCTA

>F6 using F primer
TTTTTGGGGTCGGAGGGCTCCCTTTGCCGTCCGTATGGGAGACAGCGATGCACCTGGTGGTGTACTCGTTGGTGGAGGACTACCTGTCCTACTGGCTCCACCGCTTCCTGCACACCAAGTGGGGCTACGAGAAGATCCACTCGGCCCACCACGAGAAGACGGCGCCGTCCGGGTTCGCCGGGTCCTATGCCACCGGCACCGACCTCACCTTGTACACCATCACGCTCTTCTTTGGGCCAGCGATCGTGCCAAGCCACGTCACCACACACTGGCTCTGGTTCTCCATCCGCATAATGGAAGCCTTCGACGCACACTGCGGGGCTACATGTACCACAAGAGAAGCCTAGCCAAGCTGAAGATGAAGGAGGTCAAACACAACATGAAGGGCAGCAGCGGGAAAGAGGATTGAGATTAATTAACATTTTATTCTTGAATAAGTTGAACGGTGAACATATACCCATCA 

F5-33           TGGCGAGTCGCATGCTCCGGCCGCCATGGCGGCCGCGGGAATTCGATTCCACTTATCTAC 60
F6              ------------------------------------------------------------
F5-24           TGCCGCGTCGCATGCTCCGGCCGCCATGGCGGCCGCGGGAATTCGATTCCACTTATCTAC 60
F5-19           TGCCGTAGTGCATGCTCCGGCCGCCATGGCGGCCGCGGGAATTCGATTCCACTTATCTAC 60
                                                                            

F5-33           TCCGCTGCATTCAAGTTGTTTGGGGTCCGGACGGGGCTCCCTTTGCCGTCCGTATGGGAG 120
F6              ----------------TTTTTGGGGTC-GGA--GGGCTCCCTTTGCCGTCCGTATGGGAG 41
F5-24           TCCGCTGCATTCAAGTTGTTTGGGGTCCGGACGGGGCTCCCTTTGCCGTCCGTATGGGAG 120
F5-19           TCCGCTGCATTCAAGTTGTTTGGGGTCCGGACGGGGCTCCCTTTGCCGTCCGTATGGGAG 120
                                * ********* ***  ***************************

F5-33           ACAGCGATGCACCTGGTGGTGTACTCGTTGGTGGAGGACTACCTGTCCTACTGGCTCCAC 180
F6              ACAGCGATGCACCTGGTGGTGTACTCGTTGGTGGAGGACTACCTGTCCTACTGGCTCCAC 101
F5-24           ACAGCGATGCACCTGGTGGTGTACTCGTTGGTGGAGGACTACCTGTCCTACTGGCTCCAC 180
F5-19           ACAGCGATGCACCTGGTGGTGTACTCGTTGGTGGAGGACTACCTGTCCTACTGGCTCCAC 180
                ************************************************************

F5-33           CGCTTCCTGCACACCAAGTGGGGCTACGAGAAGATCCACTCGGCCCACCACGAGAAGACG 240
F6              CGCTTCCTGCACACCAAGTGGGGCTACGAGAAGATCCACTCGGCCCACCACGAGAAGACG 161
F5-24           CGCTTCCTGCACACCAAGTGGGGCTACGAGAAGATCCACTCGGCCCACCACGAGAAGACG 240
F5-19           CGCTTCCTGCACACCAAGTGGGGCTACGAGAAGATCCACTCGGCCCACCACGAGAAGACG 240
                ************************************************************

F5-33           GCGCCGTCCGGGTTCGCCGGGTCCTATGCCACCGGCACCGACCTCACCTTGTACGCCATC 300
F6              GCGCCGTCCGGGTTCGCCGGGTCCTATGCCACCGGCACCGACCTCACCTTGTACACCATC 221
F5-24           GCGCCGTCCGGGTTCGCCGGGTCCTATGCCACCGGCACCGACCTCACCTTGTACACCATC 300
F5-19           GCGCCGTCCGGGTTCGCCGGGTCCTATGCCACCGGCACCGACCTCACCTTGTACACCATC 300
                ****************************************************** *****

F5-33           ACGCTCTTCTTTGGGCCAGCGATCGTGCCAAGCCACGTCACCACACACTGGCTCTGGTTC 360
F6              ACGCTCTTCTTTGGGCCAGCGATCGTGCCAAGCCACGTCACCACACACTGGCTCTGGTTC 281
F5-24           ACGCTCTTCTTTGGGCCAGCGATCGTGCCAAGCCACGTCACCACACACTGGCTCTGGTTC 360
F5-19           ACGCTCTTCTTTGGGCCAGCGATCGTGCCAAGCCACGTCACCACACACTGGCTCTGGTTC 360
                ************************************************************

F5-33           TCCATCCGCATAATGGAAGCCTTCGACGCACACTGCGGAGTTCCATGACTATCATCACTA 420
F6              TCCATCCGCATAATGGAAGCCTTCGACGCACACTGCGG---------------------- 319
F5-24           TCCATCCGCATAATGGAAGCCTTCGACGCACACTGCGG---------------------- 398
F5-19           TCCATCCGCATAATGGAAGCCTTCGACGCACACTGCGG---------------------- 398
                **************************************                      

F5-33           TGCCGGAAAGAAAACCAAGAGCAATTTTAGTTCTGTGTTTAGATATTGTGATTATATATA 480
F6              ------------------------------------------------------------
F5-24           ------------------------------------------------------------
F5-19           ------------------------------------------------------------
                                                                            

F5-33           TGGGACAAACAAAGGCTACATGTACCACAAGAGAAGCCTAGCCAAGCTGAAGATGAAGGA 540
F6              -------------GGCTACATGTACCACAAGAGAAGCCTAGCCAAGCTGAAGATGAAGGA 366
F5-24           -------------GGCTACATGTACCACAAGAGAAGCCTAGCCAAGCTGAAGATGAAGGA 445
F5-19           ----------------------------------------------CTGAACATGAACGA 412
                                                              ***** ***** **

F5-33           GGTCAAACACAACATGAAGGGCAGCAGCGGGAAAGAGGATTGAGATTAATTAACATTTTA 600
F6              GGTCAAACACAACATGAAGGGCAGCAGCGGGAAAGAGGATTGAGATTAATTAACATTTTA 426
F5-24           GGTCAAACACAACATGAAGGGCAGCAGCGGGAAAGAGGATTGAGATTAATTAACATTTTA 505
F5-19           GGTCAAACACCACATGAAGGGCAACATCAGGGAAGAGGATTGAGATTAATTAGCATTTTA 472
                ********** ************ ** * ** ******************** *******

F5-33           TTCTTGAATAAGTTGAACGGTGAACATATACCCATCAATCACTAGTGAATTCGCGGCCGC 660
F6              TTCTTGAATAAGTTGAACGGTGAACATATACCCATCA----------------------- 463
F5-24           TTCTTGAATAAGTTGAACGGTGAACATATACCCATCAATCACTAGTGAATTCGCGGCCGC 565
F5-19           TTCTTGAATAAATTGAACGGAGAACATATTCCCATCAATCACTAGTGAATTCGCGGCCGC 532
                *********** ******** ******** *******                       

F5-33           CTGCAGGTCGACCATATGGGAGAGCTCCCAACGCGTTGGATGCATAGCTTGAGTATTCTA 720
F6              ------------------------------------------------------------
F5-24           CTGCAGGTCGACCATATGGGAGAGCTCCCAACGCGTTGGATGCATAGCTTGAGTATTCTA 625
F5-19           CTGCAGGTCGACCATATGGGAGAGCTCCCAACGCTTTGGATGCATAGCTTGAGTATTCTA 592
                                                                            

F5-33           TAGTGTCACCTAAATAGCTTGGCGTAATCATGGTCATAGCTGTTTCCTGTGTGAAATTGT 780
F6              ------------------------------------------------------------
F5-24           TAGTGTCACCTAAATAGCTTGGCGTAATCATGGTCATAGCTGTTTCCTGTGTGAAATTGT 685
F5-19           TAGTGTCACCTAAATAGCTTGGCGTAATCATGGTCATAGCTGTTTCCTGTGTGAAATTGT 652
                                                                            

F5-33           TATCCGCTCACAATTCCACACAACATACGAGCCGGAAGCATAAAGTGTAAAGCCTGGGGT 840
F6              ------------------------------------------------------------
F5-24           TATCCGCTCACAATTCCACACAACATACGAGCCGGAAGCATAAAGTGTAAAGCCTGGGGT 745
F5-19           TATCCGCTCACAATTCCACACGACATACAATCCGGAAGCATCAAGTGTCCAGCCTGGGGT 712
                                                                            

F5-33           GCCTA------------------------------------------------------- 845
F6              ------------------------------------------------------------
F5-24           GCCTAATGAGTGAGCTAACTCACATTAATTGCGTTGCGCTCACTGCCCGCTTTCCAGTCG 805
F5-19           GCCTAATGAGTGAGCTAACTCACATTAATTGCGTTGCGCTCACTGCCCGCTTTCCATTCA 772
                                                                            

F5-33           -------------------------------------------
F6              -------------------------------------------
F5-24           GGAAACCTGTCGTGCCAGCTGCATTAATGA------------- 835
F5-19           GGAAACCTGTCTGCCGCTGCATTAATGAATCGGCCAACGTCGG 815


Gene: Sb08g004280
Location: Chr08: 5024397-5027834 forward
Description: Weakly similar to OSJNBb0003B01.20 protein


>F8-2/T7 
TGGATAACCGTATTACCGCCTTTGAGTGAGCTGATACCGCTCGCCGCAGCCGAACGACCGAGCGCAGCGAGTCAGTGAGCGAGGAAGCGGAAGAGCGCCCAATACGCAAACCGCCTCTCCCCGCGCGTTGGCCGATTCATTAATGCAGCTGGCACGACAGGTTTCCCGACTGGAAAGCGGGCAGTGAGCGCAACGCAATTAATGTGAGTTAGCTCACTCATTAGGCACCCCAGGCTTTACACTTTATGCTTCCGGCTCGTATGTTGTGTGGAATTGTGAGCGGATAACAATTTCACACAGGAAACAGCTATGACCATGATTACGCCAAGCTATTTAGGTGACACTATAGAATACTCAAGCTATGCATCCAACGCGTTGGGAGCTCTCCCATATGGTCGACCTGCAGGCGGCCGCGAATTCACTAGTGATTAGCAGGATGGCAAATACTTCAACCGATTTCACTTCGCCGACTTCTCCAAATTCGACCTCGACGAGGAGTCGCCCCTTGGACCAATGAGATACACCAATATAATCTACAATAAGGGTGATGAGCACTGGAAGAGCGCTGCAGTGAACATTCTGTCCGTGAAGATAGCATCATTGGATGTCGGTTTTCCCATTGATGTGTATGGCACTGTAATTTTCAGAGACAGCATTGATTACAAGTGTGTTTACCTCTTTCATCGCGAGAAAGATAATTGTCAACCCATCCACTCAAGCGATGAATCGTTGATCTTGACTGGCCCAAAACGAGGACTCTTTTTACTAGATGATGTATATGTTGAGATTGATTTGAAGATCAAGGATTGTCAAGTGCAGGAGGAGAAAGAATCGAATTCCCGCGGCCGCCATGGCGGCCGGAGCATGCGACCTCCGCGA

Exon 1: 369-437 (genomic); 431-499 (mRNA)

369         TACGATCCGAAGCAGGATGGCAAATACTTCAACCGATTTCACTTCGCCGA
                      ||||||||||||||||||||||||||||||||||||||||
431                   AGCAGGATGGCAAATACTTCAACCGATTTCACTTCGCCGA

409         CTTCTCCAAATTCGACCTCGACGAGGAGTGTAAGTTACT
            |||||||||||||||||||||||||||||
471         CTTCTCCAAATTCGACCTCGACGAGGAGT

Exon 2: 1636-1856 (genomic); 500-720 (mRNA)

1636        CACATCACAGCGCCCCTTGGACCAATGAGATACACCAATATAATCTACAA
                      ||||||||||||||||||||||||||||||||||||||||
500                   CGCCCCTTGGACCAATGAGATACACCAATATAATCTACAA

1676        TAAGGGTGATGAGCACTGGAAGAGCGCTGCAGTGAACATTCTGTCCGTGA
            ||||||||||||||||||||||||||||||||||||||||||||||||||
540         TAAGGGTGATGAGCACTGGAAGAGCGCTGCAGTGAACATTCTGTCCGTGA

1726        AGATAGCATCATTGGATGTCGGTTTTCCCATTGATGTGTATGGCACTGTA
            ||||||||||||||||||||||||||||||||||||||||||||||||||
590         AGATAGCATCATTGGATGTCGGTTTTCCCATTGATGTGTATGGCACTGTA

1776        ATTTTCAGAGACAGCATTGATTACAAGTGTGTTTACCTCTTTCATCGCGA
            ||||||||||||||||||||||||||||||||||||||||||||||||||
640         ATTTTCAGAGACAGCATTGATTACAAGTGTGTTTACCTCTTTCATCGCGA

1826        GAAAGATAATTGTCAACCCATCCACTCAAGCGTAAGTAGGA
            |||||||||||||||||||||||||||||||
690         GAAAGATAATTGTCAACCCATCCACTCAAGC

Exon 3: 2638-2748 (genomic); 721-831 (mRNA)

2638        TTTTCCATAGGATGAATCGTTGATCTTGACTGGCCCAAAACGAGGACTCT
                      ||||||||||||||||||||||||||||||||||||||||
721                   GATGAATCGTTGATCTTGACTGGCCCAAAACGAGGACTCT

2678        TTTTACTAGATGATGTATATGTTGAGATTGATTTGAAGATCAAGGATTGT
            ||||||||||||||||||||||||||||||||||||||||||||||||||
761         TTTTACTAGATGATGTATATGTTGAGATTGATTTGAAGATCAAGGATTGT

2728        CAAGTGCAGGAGGAGAAAGAACTTAGTAAAG
            |||||||||||||||||||||
811         CAAGTGCAGGAGGAGAAAGAA

>F8-8 T7
TGCCGGAAATCGCATGCTCCGGCCGCCATGGCGGCCGCGGGAATTCGATTAGCAGGATGGCAAATACTTCAACCGATTTCACTTCGCCGACTTCTCCAAATTCGACCTCGACGAGGAGTCGCCCCTTGGACCAATGAGATACACCAATATAATCTACAATAAGGGTGATGAGCACTGGAAGAGCGCTGCAGTGAACATTCTGTCCGTGAAGATAGCATCATTGGATGTCGGTTTTCCCATTGATGTGTATGGCACTGTAATTTTCAGAGACAGCATTGATTACAAGTGTGTTTACCTCTTTCATCGCGAGAAAGATAATTGTCAACCCATCCACTCAAGCGTAAGTAGGATTAGGAACTCCCTTGCCTATATATAGAGAAACACCCAATGTTCATACTTGTCTGCAGTAAATTTCTATTTTTCATGCTGTTATCTCTAGTAGTCGTCATTAAACATATGCAGTCTTTTAGGTTCTAGGCATCCTCTTGTTCTGAGGGCCTGTGGATACAAGAGCTAATTGCTAGCTTGCTAAAAATTAGCATAAATTAGCCCTAGTCCCTCCAAACAAGAGTAGTAATTCTTTAGCCAAGAGTTCAACTAGTTGTTAGCCAACTAGCTAGCCAACCTTAGCTACTTTGAGCTAATTTTTAGCCCAACTAGCTTAGCTCATCCAAACAGGCCATGAATGTGTATGCTGCTAAAAGGTTGAATTTTACAAGCATGCCTCTGGTCAGTTAACATAATGTTGGATGACCATGTCCTTAATAAAAGGCACATTTTCAAAACGAAGCATATTCTTGTTTTAAGTTTGTTTTTAATGTTTCTTTTAAATAGGTATTCTTTAGGTTCATAGTAGTTGATAAAATCATTTCGATGTCTTTAATTGATTGTTTATCAATTCTGTCATTCACGTCTGGCTTCTTATTGATCTTCGTGATAATAGCATTTCGAGACCTGAATTGATACCACAATACATGTGTACAAATAAATCGCAAACTATTCACAATTTATGTCATATTTATATTATGGCAAAATTTCATCCATGCATGCCTGAAATTTAGTGTGCTTGGATTTGCATTGGATAAATATATGACTAACATACCATGTAAACTTTTCCATAGGATGAATCGTTGATCTTGACTGGCCCAAAACGAGGACTCTTTTTACTAGATGATGTATATGTTGAGATTGATTTGAAGATCAAGGATTGTCAAGTGCAGGAGGAGAAAGAATCGAATTCCCGCGGCCGCCATGGCGGCCGGAGCATGCAACGCGGCA 

Exon 1: 369-437 (genomic); 51-119 (mRNA)

369                   AGCAGGATGGCAAATACTTCAACCGATTTCACTTCGCCGA
                      ||||||||||||||||||||||||||||||||||||||||
51                    AGCAGGATGGCAAATACTTCAACCGATTTCACTTCGCCGA

409         CTTCTCCAAATTCGACCTCGACGAGGAGT
            |||||||||||||||||||||||||||||
91          CTTCTCCAAATTCGACCTCGACGAGGAGT
              F  S  K  F  D  L  D  E  E 
 
Exon 2: 1636-2748 (genomic); 120-1232 (mRNA)

1636                AGCGCCCCTTGGACCAATGAGATACACCAATATAATCTACAA
                      ||||||||||||||||||||||||||||||||||||||||
120                   CGCCCCTTGGACCAATGAGATACACCAATATAATCTACAA

1676        TAAGGGTGATGAGCACTGGAAGAGCGCTGCAGTGAACATTCTGTCCGTGA
            ||||||||||||||||||||||||||||||||||||||||||||||||||
160         TAAGGGTGATGAGCACTGGAAGAGCGCTGCAGTGAACATTCTGTCCGTGA

1726        AGATAGCATCATTGGATGTCGGTTTTCCCATTGATGTGTATGGCACTGTA
            ||||||||||||||||||||||||||||||||||||||||||||||||||
210         AGATAGCATCATTGGATGTCGGTTTTCCCATTGATGTGTATGGCACTGTA

1776        ATTTTCAGAGACAGCATTGATTACAAGTGTGTTTACCTCTTTCATCGCGA
            ||||||||||||||||||||||||||||||||||||||||||||||||||
260         ATTTTCAGAGACAGCATTGATTACAAGTGTGTTTACCTCTTTCATCGCGA
							
1826        GAAAGATAATTGTCAACCCATCCACTCAAGCGTAAGTAGGATTAGGAACT
            ||||||||||||||||||||||||||||||||||||||||||||||||||
310         GAAAGATAATTGTCAACCCATCCACTCAAGCGTAAGTAGGATTAGGAACT

1876        CCCTTGCCTATATATAGAGAAACACCCAATGTTCATACTTGTCTGCAGTA
            ||||||||||||||||||||||||||||||||||||||||||||||||||
360         CCCTTGCCTATATATAGAGAAACACCCAATGTTCATACTTGTCTGCAGTA

1926        AATTTCTATTTTTCATGCTGTTATCTCTAGTAGTCGTCATTAAACATATG
            ||||||||||||||||||||||||||||||||||||||||||||||||||
410         AATTTCTATTTTTCATGCTGTTATCTCTAGTAGTCGTCATTAAACATATG

1976        CAGTCTTTTAGGTTCTAGGCATCCTCTTGTTCTGAGGGCCTGTGGATACA
            ||||||||||||||||||||||||||||||||||||||||||||||||||
460         CAGTCTTTTAGGTTCTAGGCATCCTCTTGTTCTGAGGGCCTGTGGATACA

2026        AGAGCTAATTGCTAGCTTGCTAAAAATTAGCATAAATTAGCCCTAGTCCC
            ||||||||||||||||||||||||||||||||||||||||||||||||||
510         AGAGCTAATTGCTAGCTTGCTAAAAATTAGCATAAATTAGCCCTAGTCCC

2076        TCCAAACAAGAGTAGTAATTCTTTAGCCAAGAGTTCAACTAGTTGTTAGC
            ||||||||||||||||||||||||||||||||||||||||||||||||||
560         TCCAAACAAGAGTAGTAATTCTTTAGCCAAGAGTTCAACTAGTTGTTAGC

2126        CAACTAGCTAGCCAACCTTAGCTACTTTGAGCTAATTTTTAGCCCAACTA
            ||||||||||||||||||||||||||||||||||||||||||||||||||
610         CAACTAGCTAGCCAACCTTAGCTACTTTGAGCTAATTTTTAGCCCAACTA

2176        GCTTAGCTCATCCAAACAGGCCATGAATGTGTATGCTGCTAAAAGGTTGA
            ||||||||||||||||||||||||||||||||||||||||||||||||||
660         GCTTAGCTCATCCAAACAGGCCATGAATGTGTATGCTGCTAAAAGGTTGA

2226        ATTTTACAAGCATGCCTCTGGTCAGTTAACATAATGTTGGATGACCATGT
            ||||||||||||||||||||||||||||||||||||||||||||||||||
710         ATTTTACAAGCATGCCTCTGGTCAGTTAACATAATGTTGGATGACCATGT

2276        CCTTAATAAAAGGCACATTTTCAAAACGAAGCATATTCTTGTTTTAAGTT
            ||||||||||||||||||||||||||||||||||||||||||||||||||
760         CCTTAATAAAAGGCACATTTTCAAAACGAAGCATATTCTTGTTTTAAGTT
					
2326        TGTTTTTAATGTTTCTTTTAAACAGGTATTCTTTAGGTTCATAGTAGTTG
            |||||||||||||||||||||| |||||||||||||||||||||||||||
810         TGTTTTTAATGTTTCTTTTAAATAGGTATTCTTTAGGTTCATAGTAGTTG

2376        ATAAAATCATTTCGATGTCTTTAATTGATTGTTTATCAATTCTGTCATTC
            ||||||||||||||||||||||||||||||||||||||||||||||||||
860         ATAAAATCATTTCGATGTCTTTAATTGATTGTTTATCAATTCTGTCATTC

2426        ACGTCTGGCTTCTTATTGATCTTCGTGATAATAGCATTTCGAGACCTGAA
            ||||||||||||||||||||||||||||||||||||||||||||||||||
910         ACGTCTGGCTTCTTATTGATCTTCGTGATAATAGCATTTCGAGACCTGAA

2476        TTGATACCACAATACATGTGTACAAATAAATCGCAAACTATTCACAATTT
            ||||||||||||||||||||||||||||||||||||||||||||||||||
960         TTGATACCACAATACATGTGTACAAATAAATCGCAAACTATTCACAATTT

2526        ATGTCATATTTATATTATGGCAAAATTTCATCCATGCATGCCTGAAATTT
            ||||||||||||||||||||||||||||||||||||||||||||||||||
1010        ATGTCATATTTATATTATGGCAAAATTTCATCCATGCATGCCTGAAATTT

2576        AGTGTGCTTGGATTTGCATTGGATAAATATATGACTAACATACCATGTAA
            ||||||||||||||||||||||||||||||||||||||||||||||||||
1060        AGTGTGCTTGGATTTGCATTGGATAAATATATGACTAACATACCATGTAA

2626        ACTTTTCCATAGGATGAATCGTTGATCTTGACTGGCCCAAAACGAGGACT
            ||||||||||||||||||||||||||||||||||||||||||||||||||
1110        ACTTTTCCATAGGATGAATCGTTGATCTTGACTGGCCCAAAACGAGGACT

2676        CTTTTTACTAGATGATGTATATGTTGAGATTGATTTGAAGATCAAGGATT
            ||||||||||||||||||||||||||||||||||||||||||||||||||
1160        CTTTTTACTAGATGATGTATATGTTGAGATTGATTTGAAGATCAAGGATT

2726        GTCAAGTGCAGGAGGAGAAAGAA
            |||||||||||||||||||||||
1210        GTCAAGTGCAGGAGGAGAAAGAA


Gene: Sb05g013400
Location: Chr05: 27748219-27752159 forward
Description: Similar to protein family UPF0016 containing protein. 


>F3-6 combined T7&SP6
TGCCGAAGTTCCATGCTCCGGCCGCCATGGCGGCCGCGGGAATTCGATTCTCCTCCTCGCCATCATCGTCAATCCCACTTCCACAGCTTCTGAAATCAAGAAGGAAACACAGAAAGGACGGGCAATTCGAGGGAGGAATCTGCCATCCCGTCTCACCGTTCTCCCAATCTGAGAGCGTTCCCAGGACCTAGGGTTCATGAGATCCAGCCCCAGGATGGACCCGAACCCCAGAGCTCCCCTCCTCCTCGCCATCATCGTCCTCGCGCTCGGCGCATCCGTGGTAAATACCTGGCCCGAGCAAAGTTCGGATCTTTGTGTTCAGGGTTCTTCGTATCCAGCTTGTTCACTGGCAAGGTTGATGAGGGTCTTTTGCTTATATGTGCAGGCTGCCGGCGCCAAGGACGACGCGTCGGGGGTCTCCCTGGGCCGCCGCGCCGGGGGCTTCTTGCATGGCCTGAAGAAGAAGGACGCACTGGTGGAGGGCGATCATGGGGTGGCCCTTGACGAGGTTGGACCGGGGCTGTTCGATGCGCTCTTCGCCAGCCTCTCCATGATACTAGTCAGTGAGATTGGAGATGAGACCTTTATCATTGCTGCGCTGATGGCGATGCGGCATCCCAAGTCAATTGTGTTGTCTGGTGCACTATCTGCGCTATACGTGATGACGGTATTGTCAACTGGACTTGGTAGAATAGTGCCCAACTTGATATCAAGGAAGCACACTAATAGTGCTGCTACAGTTTTGTACTTGTTCTTTGGACTACGGTTACTCTATATTGCTTGGAAATCTGACCCAAAGGGATCCCAGAAGAAGGAAATGGAAGAATTAGAAGAGAAGCTTGAGTCTGGTCAAGGAAAATCAACCATCCGTAGGTTCTTTGCAAGATTTTGTACACCAATCTTTTTGGAGGCTTTCATCTTAACCTTCTTAGCTGAATGGGGTGACCGAAGCCAAATAGCAACAATTGCGCTGGCAACACACAAGAATGCAATTGGAGTTGCAGTCGGAGCAAATCACTAGTGAATTCGCGGCCGCCTGCAGGTCGACCATATGGGAGAGCTCCCAACGCGTGGATGCATAGGT

Alignment of F3-6 combined (T7 & SP6) and genomic sequence
Exon 1: 147-522 (genomic); 64-439 (mRNA)

147         ATCCCTTCAACATCGTCAATCCCACTTCCACAGCTTCTGAAATCAAGAAG
                      ||||||||||||||||||||||||||||||||||||||||
64                    CATCGTCAATCCCACTTCCACAGCTTCTGAAATCAAGAAG

187         GAAACACAGAAAGGACGGGCAATTCGAGGGAGGAATCTGCCATCCCGTCT
            ||||||||||||||||||||||||||||||||||||||||||||||||||
104         GAAACACAGAAAGGACGGGCAATTCGAGGGAGGAATCTGCCATCCCGTCT

237         CACCGTTCTCCCAATCTGAGAGCGTTCCCAGGACCTAGGGTTCATGAGAT
            ||||||||||||||||||||||||||||||||||||||||||||||||||
154         CACCGTTCTCCCAATCTGAGAGCGTTCCCAGGACCTAGGGTTCATGAGAT

287         CCAGCCCCAGGATGGACCCGAACCCCAGAGCTCCCCTCCTCCTCGCCATC
            ||||||||||||||||||||||||||||||||||||||||||||||||||
204         CCAGCCCCAGGATGGACCCGAACCCCAGAGCTCCCCTCCTCCTCGCCATC
				
337         ATCGTCCTCGCGCTCGGCGCATCCGTGGTAAATACCTGGCCCGAGCAAAG
            ||||||||||||||||||||||||||||||||||||||||||||||||||
254         ATCGTCCTCGCGCTCGGCGCATCCGTGGTAAATACCTGGCCCGAGCAAAG

387         TTCGGATCTTTGTGTTCAGGGTTCTTCGTATCCAGCTTGTTCACTGGCAA
            ||||||||||||||||||||||||||||||||||||||||||||||||||
304         TTCGGATCTTTGTGTTCAGGGTTCTTCGTATCCAGCTTGTTCACTGGCAA
437         GGTTGATGAGGGTCTTTTGCTTATATGTGCAGGCTGCCGGCGCCAAGGAC
            ||||||||||||||||||||||||||||||||||||||||||||||||||
354         GGTTGATGAGGGTCTTTTGCTTATATGTGCAGGCTGCCGGCGCCAAGGAC

487         GACGCGTCGGGGGTCTCCCTGGGCCGCCGCGCCGGGGTGAGAAATC
            ||||||||||||||||||||||||||||||||||||
404         GACGCGTCGGGGGTCTCCCTGGGCCGCCGCGCCGGG

Exon 2: 639-767 (genomic); 440-568 (mRNA)
639         GTTTTCGCAGGGCTTCTTGCATGGCCTGAAGAAGAAGGACGCACTGGTGG
                      ||||||||||||||||||||||||||||||||||||||||
440                   GGCTTCTTGCATGGCCTGAAGAAGAAGGACGCACTGGTGG

679         AGGGCGATCATGGGGTGGCCCTTGACGAGGTTGGACCGGGGCTGTTCGAT
            ||||||||||||||||||||||||||||||||||||||||||||||||||
480         AGGGCGATCATGGGGTGGCCCTTGACGAGGTTGGACCGGGGCTGTTCGAT

729         GCGCTCTTCGCCAGCCTCTCCATGATACTAGTCAGTGAGGTACTGATTG
            |||||||||||||||||||||||||||||||||||||||
530         GCGCTCTTCGCCAGCCTCTCCATGATACTAGTCAGTGAG

Exon 3: 945-1043 (genomic); 569-667 (mRNA)

945         GGTGATGTAGATTGGAGATGAGACCTTTATCATTGCTGCGCTGATGGCGA
                      ||||||||||||||||||||||||||||||||||||||||
569                   ATTGGAGATGAGACCTTTATCATTGCTGCGCTGATGGCGA

985         TGCGGCATCCCAAGTCAATTGTGTTGTCTGGTGCACTATCTGCGCTATAC
            ||||||||||||||||||||||||||||||||||||||||||||||||||
609         TGCGGCATCCCAAGTCAATTGTGTTGTCTGGTGCACTATCTGCGCTATAC

1035        GTGATGACGGTGAGCTATT
            |||||||||
659         GTGATGACG


Exon 4: 1432-1503 (genomic); 668-739 (mRNA)

1432        CCCCTACAAGGTATTGTCAACTGGACTTGGTAGAATAGTGCCCAACTTGA
                      ||||||||||||||||||||||||||||||||||||||||
668                   GTATTGTCAACTGGACTTGGTAGAATAGTGCCCAACTTGA

1472        TATCAAGGAAGCACACTAATAGTGCTGCACAGGTACTTATGT
            ||||||||||||||||||||||||||||    
708         TATCAAGGAAGCACACTAATAGTGCTGCTACA

Exon 5: 2103-2189 (genomic); 740-826 (mRNA)

2103        TTACCTGCCAGTTTTGTACTTGTTCTTTGGACTACGGTTACTCTATATTG
                      ||||||||||||||||||||||||||||||||||||||||
740                   GTTTTGTACTTGTTCTTTGGACTACGGTTACTCTATATTG

2143        CTTGGAAATCTGACCCAAAGGGATCCCAGAAGAAGGAAATGGAAGAAGTA
            |||||||||||||||||||||||||||||||||||||||||||||||
780         CTTGGAAATCTGACCCAAAGGGATCCCAGAAGAAGGAAATGGAAGAA

Exon 6: 2905-2988 (genomic); 827-910 (mRNA)2905        GTGTGAGCAGTTAGAAGAGAAGCTTGAGTCTGGTCAAGGAAAATCAACCA
                      ||||||||||||||||||||||||||||||||||||||||
827                   TTAGAAGAGAAGCTTGAGTCTGGTCAAGGAAAATCAACCA

2945        TCCGTAGGTTCTTTGCAAGATTTTGTACACCAATCTTTTTGGAGGTTAGT
            ||||||||||||||||||||||||||||||||||||||||||||
867         TCCGTAGGTTCTTTGCAAGATTTTGTACACCAATCTTTTTGGAG

Exon 7: 3144-3203 (genomic); 911-970 (mRNA)
3144        CTGGTTGCAGGCTTTCATCTTAACCTTCTTAGCTGAATGGGGTGACCGAA
                      ||||||||||||||||||||||||||||||||||||||||
911                   GCTTTCATCTTAACCTTCTTAGCTGAATGGGGTGACCGAA

3184        GCCAAATAGCAACAATTGCGGTAGGATACT
            ||||||||||||||||||||
951         GCCAAATAGCAACAATTGCG

Exon 8: 3349-3390 (genomic); 971-1012 (mRNA)
3349        CACCATGCAGCTGGCAACACACAAGAATGCAATTGGAGTTGCAGTCGGAG
                      ||||||||||||||||||||||||||||||||||||||||
971                   CTGGCAACACACAAGAATGCAATTGGAGTTGCAGTCGGAG

>F3-1 T7 primer sequence
CTCCTCCTCGCCATCATCGTCCTCGCGCTCGGCGCATCCGTGGCTGCCGGCGCCAAGGACGACGCGTCGGGGGTCTCCCTGGGCCGCCGCGCCGGGGGCTTCTTGCATGGCCTGAAGAAGAAGGACGCACTGGTGGAGGGCGATCATGGGGTGGCCCTTGACGAGGTTGGACCGGGGCTGTTCGATGCGCTCTTCGCCAGCCTCTCCATGATACTAGTCAGTGAGATTGGAGATGAGACCTTTATCATTGCTGCGCTGATGGCGATGCGGCATCCCAAGTCAATTGTGTTGTCTGGTGCACTATCTGCGCTATACGTGATGACGGTGAGCTATTTAATTGCTCTTTATTTATAGTTGCTTATGTGCTACACAATGCAAAATCAACTTGGGAGTATCTGATACCAGTTAGAATTAAAAGGATGCATTTTCTAATGCCACTTATGTCTTAATTAGTTTGATCTACTTGTTTTTTTTATACCCTTGGTATGTAACAATGTCTCGGTTCAGATATAAATCTATCTGATGCTCAATATAGAGATTTGCACTGTCCATATCTTAAGGGCGTTATTGCTATGTTGCATTTAACTTTGGTGCTTGTGCTAGTATTTAGTTTCATGGATGCCAACTCCTTAGTTTTTATTTGTCTAAGCTGTTGCCACAAAGTATTTTGATTCTCTATGCTGCTTACATATTTCGTTTCCCCCCCTACAAGGTATTGTCAACTGGACTTGGTAGAATAGTGCCCAACTTGATATCAAGGAAGCACACTAATAGTGCTGCACAG

Exon 1: 322-363 (genomic); 1-42 (mRNA)
322         CAGAGCTCCCCTCCTCCTCGCCATCATCGTCCTCGCGCTCGGCGCATCCGTG
                      ||||||||||||||||||||||||||||||||||||||||||
1                     CTCCTCCTCGCCATCATCGTCCTCGCGCTCGGCGCATCCGTG

Exon 2: 469-522 (genomic); 43-96 (mRNA)
469         ATATGTGCAGGCTGCCGGCGCCAAGGACGACGCGTCGGGGGTCTCCCTGG
                      ||||||||||||||||||||||||||||||||||||||||
43                    GCTGCCGGCGCCAAGGACGACGCGTCGGGGGTCTCCCTGG

509         GCCGCCGCGCCGGGGTGAGAAATC
            ||||||||||||||
83          GCCGCCGCGCCGGG
Exon 3: 639-767 (genomic); 97-225 (mRNA)
639         GTTTTCGCAGGGCTTCTTGCATGGCCTGAAGAAGAAGGACGCACTGGTGG
                      ||||||||||||||||||||||||||||||||||||||||
97                    GGCTTCTTGCATGGCCTGAAGAAGAAGGACGCACTGGTGG

679         AGGGCGATCATGGGGTGGCCCTTGACGAGGTTGGACCGGGGCTGTTCGAT
            ||||||||||||||||||||||||||||||||||||||||||||||||||
137         AGGGCGATCATGGGGTGGCCCTTGACGAGGTTGGACCGGGGCTGTTCGAT

729         GCGCTCTTCGCCAGCCTCTCCATGATACTAGTCAGTGAGGTACTGATTG
            |||||||||||||||||||||||||||||||||||||||
187         GCGCTCTTCGCCAGCCTCTCCATGATACTAGTCAGTGAG

Exon 4: 945-1503 (genomic); 226-784 (mRNA)
945         GGTGATGTAGATTGGAGATGAGACCTTTATCATTGCTGCGCTGATGGCGA
                      ||||||||||||||||||||||||||||||||||||||||
226                   ATTGGAGATGAGACCTTTATCATTGCTGCGCTGATGGCGA

985         TGCGGCATCCCAAGTCAATTGTGTTGTCTGGTGCACTATCTGCGCTATAC
            ||||||||||||||||||||||||||||||||||||||||||||||||||
266         TGCGGCATCCCAAGTCAATTGTGTTGTCTGGTGCACTATCTGCGCTATAC
			
1035        GTGATGACGGTGAGCTATTTAATTGCTCTTTATTTATAGTTGCTTATGTG
            ||||||||||||||||||||||||||||||||||||||||||||||||||
316         GTGATGACGGTGAGCTATTTAATTGCTCTTTATTTATAGTTGCTTATGTG

1085        CTACACAATGCAAAATCAACTTGGGAGTATCTGATACCAGTTAGAATTAA
            ||||||||||||||||||||||||||||||||||||||||||||||||||
366         CTACACAATGCAAAATCAACTTGGGAGTATCTGATACCAGTTAGAATTAA

1135        AAGGATGCATTTTCTAATGCCACTTATGTCTTAATTAGTTTGATCTACTT
            ||||||||||||||||||||||||||||||||||||||||||||||||||
416         AAGGATGCATTTTCTAATGCCACTTATGTCTTAATTAGTTTGATCTACTT

1185        GTTTTTTTTATACCCTTGGTATGTAACAATGTCTCGGTTCAGATATAAAT
            ||||||||||||||||||||||||||||||||||||||||||||||||||
466         GTTTTTTTTATACCCTTGGTATGTAACAATGTCTCGGTTCAGATATAAAT

1235        CTATCTGATGCTCAATATAGAGATTTGCACTGTCCATATCTTAAGGGCGT
            ||||||||||||||||||||||||||||||||||||||||||||||||||
516         CTATCTGATGCTCAATATAGAGATTTGCACTGTCCATATCTTAAGGGCGT

1285        TATTGCTATGTTGCATTTAACTTTGGTGCTTGTGCTAGTATTTAGTTTCA
            ||||||||||||||||||||||||||||||||||||||||||||||||||
566         TATTGCTATGTTGCATTTAACTTTGGTGCTTGTGCTAGTATTTAGTTTCA

1335        TGGATGCCAACTCCTTAGTTTTTATTTGTCTAAGCTGTTGCCACAAAGTA
            ||||||||||||||||||||||||||||||||||||||||||||||||||
616         TGGATGCCAACTCCTTAGTTTTTATTTGTCTAAGCTGTTGCCACAAAGTA
							
1385        TTTTGATTCTCTATGCTGCTTACATATTTCGTTTCCCCCCCTACAAGGTA
            ||||||||||||||||||||||||||||||||||||||||||||||||||
666         TTTTGATTCTCTATGCTGCTTACATATTTCGTTTCCCCCCCTACAAGGTA

1435        TTGTCAACTGGACTTGGTAGAATAGTGCCCAACTTGATATCAAGGAAGCA
            ||||||||||||||||||||||||||||||||||||||||||||||||||
716         TTGTCAACTGGACTTGGTAGAATAGTGCCCAACTTGATATCAAGGAAGCA

1485        CACTAATAGTGCTGCACAGGTACTTATGT
            |||||||||||||||||||
766         CACTAATAGTGCTGCACAG


Gene: Sb04g021010
Location: Chr04: 49187968-49192259 forward
Description: Similar to Glycerophosphoryl diester phosphodisterase


>F1 fragment sequence using-F1 primer
GGGGACAACAGCCTAACAAGCCTTATTAGGGTCGCGGTTACCGAGGCGAGCATCTGAGCTTGTTTGACGGGGACGGCAGATCCACCGGCGGAAGTGGGGACACGGGTGGCGTGCGGTTGCGATATCTGTCACGTGACTGGGCAGGCCGGTGTCACGTGCCGTGCCCCAGGCGGTGGTCGCCTCCACTCGCTTGCTCCATGTGCCGCGTCGCGTCCCGATCTGGCAGTGGCTGCCACCCCATCGTCAGCGCTGCCGGAGGCTGCGGACAGTGTCGTGTCAACTTTGCAAAACAACGTGCCCAGACCAGCGCAGCCCCGCCCCGGTTTGTTGTGCGCCGCCGCACCAGACGTCCAGACCGGGTCGTGACGTATTAGTCTATCTCGTACACATTTAAATAGGGTGTCATATATAAATATAATTGCTGACTTGGTAGGATCATTAAATGAAGGAATTTCATCAGAGGAGAGAGAAGTTTTATCTCCATGAAAGTTTTATCCTCATAAAACTCTTATGGCTCGGTTACCTAGTTTAGAGTTCCGGTAACTGTGACACGAACTATGCATTGAGACTGGATTTCGCGAGTCGTCATTTTATTACTAATATATATACCTGCTGCGTACGGGACATTATCCTGCTTAAGGCGGGTTTTTACAAGCTAATAAAAAAACAAATTACATAGCAAATCTATTAAGTATAATTAATCTATCATCAGCACATGTGGGTTACTGTAGCACTTAAGGCTAATTATGGAGTAACTAGGTTTAAAAAATTCGTCTCGCGATTTTCAACCAAACTGTGTAATTAGTTTATTTTTTTATCAACATTTAATGTTCCATGCACGTGTCCAAAGATTCGATAGGATAGATGAAAATTTTTTTGGACGAGTAACTACACACAGCCTTACACAACTTTTGTCCTTAAAGTTTAGAAGAATTATAAACCACTTCGTCTACTATATAC CGCAGCAAAAAACACGACTT

Genomic sequence Sb04g021010
CTTCCCCGTCGCGGCCTCGCCAACCCAATTCAATTTCGATTCCACCCACCCAGTTCATCCAACGCCTCGCCCATCTTCGCTTCGCCAACCGATCGGTAGAAGTAAACATCCTCAGTAAACACAACAATGGCCCTGCTCAAAGCCGCGCGCGTCGCCGACGTGCCCACGCTGGACGTGGTGGCCCCAGGCCTGGTGGTGGAGGCGGGCACGGCGTCGGTGGCGACGATGGTGAAGAGCGGCGGCGGCGGCGGCGGCGGCGGCGGGCGGTTCTCGGTGATCGGGCACCGCGGCAAGGGGATGAACGCGCTGGCGTCGGCGGACCCGCGGATGCAGGAGGTGCGCGAGAACACGGTCCGGTCCTTCAACGACGCCGCGCGCTTCCCCGTCGACTACGTCGAGTTCGACGTCCAGGTACTCATTCCATTCATTGCACAACCTACCAAACCTACCTCAGTAACGTCGAGTAGCAGTACTTTCCTTCCCAACTAGGCCTTGGGCCTTGTTTAGTTTATTCTGAAATTTAAAAAGTTTTTAAGATTTTTCGTCGTATTGAATTTTGCGGCACATACATTAAACATTAAATATAGATAAAAATAAAAATTAATCATACAATTTGACTATAAATCACGAGACGAATCTTTTTCTATGATTGAAAAATATTTATCATAAATAAACGAAAGTGCTGCAGTAACGAAATTTAAAATTTTTTCACATCTAAATAAAGCCGAAGAAGAAGAATAAAACACGGGGAGAAAAAAGAGAGAGAGAAAAGCGCTTAATCGCCTTCTTCCCGTTACTGCCTTAGGTATTGTTGTTTAGTTTGGAACCGTAGCACTTTCGTTTCTATTTGACAAATATTATCTAATTATAGAGTAACTAAGCTTAAAAGATTCATCTCGTAATTTACAGGTAAACTATACAATTAATTTATATTTTTATCTATATTTAATACTTTATACATGTGCTGTAAGATTTGATGCGATGGAGACTTTTGAAAAGATTTTGGTTTTTAGGTGAACTAAGGCCTCGTTTAGTTCCGAAAAGTGAAAAATTTTTGGTACTGTAGCAGTTTCGTTTGTTTGTGACAAATATTATCCAATCATAGACTAACTAGGATCAAAAGATTTGTCTCGTAATTTACAGCTAAACTGTGTAATTAGTTTTTGTTTTTGTCTATATTTAATGTTTCATGCATGTGCCACAAGATTCGATGTGACGGGAAATCTTGAAAACTTTTTGGTTTTCAGGGTGAACTAAACAAGGCCTAAACAAAGCCTTAATTAGGGTCGCGGTTACCGAGGCGAGCATCTGAGCTTGTTTGACGGGGACGGCAGATCCACCGGCGGAAGTGGGGACACGGGTGGCGTGCGGTTGCGATATCTGTCACGTGACTGGGCAGGCCGGTGTCACGTGCCGTGCCCCAGGCGGTGGTCGCCTCCACTCGCTTGCTCCATGTGCCGCGTCGCGTCCCGATCTGGCAGTGGCTGCCACCCCATCGTCAGCGCTGCCGGAGGCTGCGGACAGTGTCGTGTCAACTTTGCAAAACAACGTGCCCAGACCAGCGCAGCCCCGCCCCGGTTTGTTGTGCGCCGCCGCACCAGACGTCCAGACCGGGTCGTGACGTATTAGTCTATCTCGTACACATTTAAATAGGGTGTCATATATAAATATAATTGCTGACTTGGTAGGATCATTAAATGAAGGAATTTCATCAGAGGAGAGAGAAGTTTTATCTCCATGAAAGTTTTATCCTCATAAAACTCTTATGGCTCGGTTACCTAGTTTAGAGTTCCGGTAACTGTGACACGAACTATGCATTGAGACTGGATTTCGCGAGTCGTCATTTTATTACTAATATATATACCTGCTGCGTACGGGACATTATCCTGCTTAAGGCGGGTTTTTACAAGCTAATAAAAAAACAAATTACATAGCAAATCTATTAAGTATAATTAATCTATCATCAGCACATGTGGGTTACTGTAGCACTTAAGGCTAATTATGGAGTAACTAGGTTTAAAAAATTCGTCTCGCGATTTTCAACCAAACTGTGTAATTAGTTTATTTTTTTATCAACATTTAATGTTCCATGCACGTGTCCAAAGATTCGATAGGATAGATGAAAATTTTTTGGACGAGTAACTACACACAGCCTTACACAACTTTTGTCCTTAAAGTTTAGAAGAATTATAAACCACTTCGTCTACTATATACCGCAGCAAAAACACGACTTCGACTTCGCTAGTGGTTTCCACCGTGACTTCCTTTGCCGGTGCCGCATGAATTGGTCCCGTTTGCTTTAAACAATTCCACGATAACTTTAATAATCGATGCCAATTGCTTGAGAGCAGAGACCATCCACCGGACAGCTCTACGTCTCATTTGGTGTCCAAAGATCACGTCTGATTTGGTGTCGTAGACACTCCAAACAAGTCGGTTCAAAAGTGTGTTTTCAGAGTTTTAATCTAATTAATACTCCGTCTGTATATCCTTGTCGCAGTAATACTTAGTGATGAATGTTCCCTCTGGTAGTTTGCTCAAAACACGAGTACATAGATTATACTGAATGTGTTGCAAGAAACATACTGATTTGTCTACTTTTGCTTCTCCTCCTCCTACTCCTACTCTTCGTCTCTTCAATAATTCGGTGTGCAATGCAAAGATGCTGAGAAGAGAACCGTGAATACCAATTTTGCAGGTCACTAAAGATGGATGCCCAATCATCTTCCATGACAACTTCATCTTCACCCAAGAAGATGTAAGTGCATACGTACTACTACTTCATTAACGTGTTAAACCACGGAACTTTAGTTTATACCGGTACTGATACAGAGGCTAAATCTTTTCATTTTGACCTTTTTTTTTCAGGGTAAAATTTCACAGAAGCGTGTGACCGATATTCATCTGGAAGACTTCCTCCAGTATGGGCCCCAGAATGAGCAGGGGAAGGTACGGCGAGTCACCATGTTGCTTACTTATGAGATTGACAGTAATCATTAGCCAGTACCATCTGATGATGTTGTTTTTCTTTGCTCCTGAATGAAGGTTGGGAAGCCCCTGCTTCGCAGGCTGAAGGATGGTAGGATGGTGAACTGGAATGTGCAATCGGAGGATGCTCTTTGCACACTTGAAGAAGCGTTCGAGAAGGTCAATACAAGATTGGGCTTCAACGTTGAGCTGAAATTTGATGACAGTCTTGAATACCAGGAGGAAGAGCTCACTCGCATCCTCCAGGCCATCCTCAAGGTATAAATCCTACATACTTCTTTCAAAAGTTTATTGAGAGGTTCCTATCTAACTGCGTGGTACATTCGAGTTTCCAGGTGATTTTTGAGCATGCCAAGGATAGGCCTATACTTTTCTCTAGTTTTCAGCCCGATGCTGCACAGCTCATGCGTAAATTGCAAGGCACATATCCTGTAAGTAAACTGAACATGCACAGTGCAAGCATGCGTGAAACATCATAGCATTTGTTTTTTCATGTTTTATGAACAGCACTTCCCTTTCATGCTCTTGTATCAGGTCTACTTCCTGACAAACGGAGGGACAGAGCTATACACCGACGTGAGAAGGAACTCGTTGGAGGAGGCCGTCAAGCTTTGCCTCGCGAGTGGCATGCAAGGAATAGTTTCAGAAGCCCGCGGGATATTCAGGCACCCTGCTGCTGTACCAAAGATCAAAGAGGCTAACCTCTCCCTGCTAACCTATGGAACATTGAAGTAAGTGGTTCACGAAAATAGATGGAATTTGTAGCATTGCCTTGTTTGCATTACCTGAATTTTAGATGCTCATAGTCATAGTTGTCATCTGTATATCCTTGTCGCAGTAATGTGCCGGAGGCGGTGTACATGCAGCACCTCATGGGAGTGAATGGGGTGATCGTCGACCTGGTGCCGGAGATCACCGACGCAGTCTCGGAGCTCATTGCCCTGCCCGAGCCTGACCTGGAAGTGGACAACTTGAGCAACCAGGCAGCTAGAGGAGCCACAACACCGAATTTCTCGCAGCGCGAGATCTCGTTCTTGCTGAGGCTAATTCCTGAGCTTGTCCAATAATGCCTAGACTTCCAGGATGTCTATCATGGATGAATCATCTAATGTATTACTGATCTAGTGATATGCATGTATACAAGAAAAGAAGCCCTTGTGCAGGGTATTTGTTTGTCCTGGTCCCAGTTTTACTTTTGGTGATAGGAATGGGGATTTGATAATGCTGGCAAAATATTCAGTGCAAACCACATCTTCGGTGCAATCCATAAAAACCCAATTAAAATTATACTTAAAAGTTTTCAA

Alignment of F1 seq with genomic sequence
Sb04g021010      GGGTCGCGGTTACCGAGGCGAGCATCTGAGCTTGTTTGACGGGGACGGCAGATCCACCGG 1320
F1               GGGTCGCGGTTACCGAGGCGAGCATCTGAGCTTGTTTGACGGGGACGGCAGATCCACCGG 88
                 ************************************************************

Sb04g021010      CGGAAGTGGGGACACGGGTGGCGTGCGGTTGCGATATCTGTCACGTGACTGGGCAGGCCG 1380
F1               CGGAAGTGGGGACACGGGTGGCGTGCGGTTGCGATATCTGTCACGTGACTGGGCAGGCCG 148
                 ************************************************************

Sb04g021010      GTGTCACGTGCCGTGCCCCAGGCGGTGGTCGCCTCCACTCGCTTGCTCCATGTGCCGCGT 1440
F1               GTGTCACGTGCCGTGCCCCAGGCGGTGGTCGCCTCCACTCGCTTGCTCCATGTGCCGCGT 208
                 ************************************************************

Sb04g021010      CGCGTCCCGATCTGGCAGTGGCTGCCACCCCATCGTCAGCGCTGCCGGAGGCTGCGGACA 1500
F1               CGCGTCCCGATCTGGCAGTGGCTGCCACCCCATCGTCAGCGCTGCCGGAGGCTGCGGACA 268
                 ************************************************************

Sb04g021010      GTGTCGTGTCAACTTTGCAAAACAACGTGCCCAGACCAGCGCAGCCCCGCCCCGGTTTGT 1560
F1               GTGTCGTGTCAACTTTGCAAAACAACGTGCCCAGACCAGCGCAGCCCCGCCCCGGTTTGT 328
                 ************************************************************

Sb04g021010      TGTGCGCCGCCGCACCAGACGTCCAGACCGGGTCGTGACGTATTAGTCTATCTCGTACAC 1620
F1               TGTGCGCCGCCGCACCAGACGTCCAGACCGGGTCGTGACGTATTAGTCTATCTCGTACAC 388
                 ************************************************************

Sb04g021010      ATTTAAATAGGGTGTCATATATAAATATAATTGCTGACTTGGTAGGATCATTAAATGAAG 1680
F1               ATTTAAATAGGGTGTCATATATAAATATAATTGCTGACTTGGTAGGATCATTAAATGAAG 448
                 ************************************************************

Sb04g021010      GAATTTCATCAGAGGAGAGAGAAGTTTTATCTCCATGAAAGTTTTATCCTCATAAAACTC 1740
F1               GAATTTCATCAGAGGAGAGAGAAGTTTTATCTCCATGAAAGTTTTATCCTCATAAAACTC 508
                 ************************************************************

Sb04g021010      TTATGGCTCGGTTACCTAGTTTAGAGTTCCGGTAACTGTGACACGAACTATGCATTGAGA 1800
F1               TTATGGCTCGGTTACCTAGTTTAGAGTTCCGGTAACTGTGACACGAACTATGCATTGAGA 568
                 ************************************************************

Sb04g021010      CTGGATTTCGCGAGTCGTCATTTTATTACTAATATATATACCTGCTGCGTACGGGACATT 1860
F1               CTGGATTTCGCGAGTCGTCATTTTATTACTAATATATATACCTGCTGCGTACGGGACATT 628
                 ************************************************************

Sb04g021010      ATCCTGCTTAAGGCGGGTTTTTACAAGCTAATAAAAAAACAAATTACATAGCAAATCTAT 1920
F1               ATCCTGCTTAAGGCGGGTTTTTACAAGCTAATAAAAAAACAAATTACATAGCAAATCTAT 688
                 ************************************************************

Sb04g021010      TAAGTATAATTAATCTATCATCAGCACATGTGGGTTACTGTAGCACTTAAGGCTAATTAT 1980
F1               TAAGTATAATTAATCTATCATCAGCACATGTGGGTTACTGTAGCACTTAAGGCTAATTAT 748
                 ************************************************************

Sb04g021010      GGAGTAACTAGGTTTAAAAAATTCGTCTCGCGATTTTCAACCAAACTGTGTAATTAGTTT 2040
F1               GGAGTAACTAGGTTTAAAAAATTCGTCTCGCGATTTTCAACCAAACTGTGTAATTAGTTT 808
                 ************************************************************

Sb04g021010      ATTTTTTTATCAACATTTAATGTTCCATGCACGTGTCCAAAGATTCGATAGGATAGATGA 2100
F1               ATTTTTTTATCAACATTTAATGTTCCATGCACGTGTCCAAAGATTCGATAGGATAGATGA 868
                 ************************************************************

Sb04g021010      AAATTTTTT-GGACGAGTAACTACACACAGCCTTACACAACTTTTGTCCTTAAAGTTTAG 2159
F1               AAATTTTTTTGGACGAGTAACTACACACAGCCTTACACAACTTTTGTCCTTAAAGTTTAG 928
                 ********* **************************************************


>F1 fragment sequence using reverse primer indicating that the PCR product is not genomic

GTCACTAAAGATGGATGCCCAATCATCTTCCATGACAACTTCATCTTCACCCAAGAAGATGGTACAATTTCACAGAAGCGTGTGACCGATATTCATCTGGAAGCTTCCTAAAGGTATGGGCCCCAGAATGAGCAGGGGAAGGTTGGGAAGCCCCTGCTTCGCAGGCTGAAGGATGGTAGGCTGGTGAACTGGAATGTGCAATCGGAGGATGCTCTTTGCCCACTTGAAGAAGCGTTCGAGAAGGTCAATACAAGATTGGGCCTCAACGTTGAGCTGAAATT

Exon 1: 2699-2758 (genomic); 1-60 (mRNA)
2699        AATTTTGCAGGTCACTAAAGATGGATGCCCAATCATCTTCCATGACAACT
                      ||||||||||||||||||||||||||||||||||||||||
1                     GTCACTAAAGATGGATGCCCAATCATCTTCCATGACAACT

2739        TCATCTTCACCCAAGAAGATGTAAGTGCAT
            ||||||||||||||||||||
41          TCATCTTCACCCAAGAAGAT

Exon 2: 2869-2949 (genomic); 61-141 (mRNA)
2869        TTTTTTTCAGGGTAAAATTTCACAGAAGCGTGTGACCGATATTCATCTGG
                      |||| |||||||||||||||||||||||||||||||||||
61                    GGTACAATTTCACAGAAGCGTGTGACCGATATTCATCTGG

2909        AAGACTTCCTCCA-GTATGGGCCCCAGAATGAGCAGGGGAAGGTACGGCGAG
            ||| ||||||  | ||||||||||||||||||||||||||||
101         AAG-CTTCCTAAAGGTATGGGCCCCAGAATGAGCAGGGGAAG

Exon 3: 3046-3185 (genomic); 142-281 (mRNA)
3046        CTGAATGAAGGTTGGGAAGCCCCTGCTTCGCAGGCTGAAGGATGGTAGGA
                      ||||||||||||||||||||||||||||||||||||||| 
142                   GTTGGGAAGCCCCTGCTTCGCAGGCTGAAGGATGGTAGGC

3086        TGGTGAACTGGAATGTGCAATCGGAGGATGCTCTTTGCACACTTGAAGAA
            |||||||||||||||||||||||||||||||||||||| |||||||||||
182         TGGTGAACTGGAATGTGCAATCGGAGGATGCTCTTTGCCCACTTGAAGAA

3136        GCGTTCGAGAAGGTCAATACAAGATTGGGCTTCAACGTTGAGCTGAAATT
            |||||||||||||||||||||||||||||| |||||||||||||||||||
232         GCGTTCGAGAAGGTCAATACAAGATTGGGCCTCAACGTTGAGCTGAAATT


Gene: Sb04g005880
Location: Chr04: 5686493-5689213 forward
Description: similar to Metal-dependent hydrolase-like protein


>F10-4/T7
TGCGGAAGTCCATGCTCCGGCCGCCATGGCGGCCGCGGGAATTCGATTGACAAGCTCGACCTCGAAACCTCAATGGACCTGCGTTGCTCATTGATGTTCCGAGGGACACAAATATAACAGGTATCACGCGTAATGTTTTCAATGAACTACCTCTATCAACTTATCTGATGAATTACCACGTAATTGCTATTTATCATTCTCTATCAGATGCATCATCATGTGCAAGATTGTGTAGTGTTTGGTTCCAGTGAACAGACTGATAGACTAACATTAGTTACACAAGTGTTAATTTCCTTTTATAGGATGCAAATGGGATATGCATAGTAACCTAGTATAGTGTCCAAATACCCACTTACTCTATGTAGCTCAAGCAATGGAGTCCCTAAATATCACGCAAGGAATTCGCCGAGTTCTTTTCAGAACACTAAACACTGACAGAGGATGGTGCACAATGGTTAGTTGACAACACTGACATCAAGCTAGTTGGGATTGACTATCTATCAGTTGCGGCATTTGATCACTTGATATCAGCCCATTTGGTCTTTTTAAATAGACGAGACATAATACCAATTGAAGGTCTCAAACTAGACCATGTAAAGACTGGAGTATATATGTTGCACTGAATCACTAGTGAATTCGCGGCCGCCTGCAGGTCGACCATATGGGAGAGCTCCCAACGCGTTGGATGCATAGCTTGAGTATTCTATAGTGTCACCTAAATAGCTTGGCGTAATCATGGTCATAGCTGTTTCCTGTGTGAAATTGTTATCCGCTCACAATTCCACACAACATACGAGCCGGAAGCATAAAGTGTAAAGCC

Alignment of F10-4 with genomic

Exon 1: 588-615 (genomic); 49-76 (mRNA)
588         CCTCGGCGTCGACAAGCTCGACCTCGACGTCCTCAATGGTAGGCTGAG
                      |||||||||||||||||   |   |  |
49                    GACAAGCTCGACCTCGAAACCTCAATGG

Exon 2: 903-1264 (genomic); 77-438 (mRNA)
903         TCTGGACAGGACCTGCGTTGCTCATTGATGTTCCGAGGGACACAAATATA
                      ||||||||||||||||||||||||||||||||||||||||
77                    ACCTGCGTTGCTCATTGATGTTCCGAGGGACACAAATATA

943         ACAGGTATCACGCGTAATGTTTTCAATGAACTACCTCTATCAACTTATCT
            ||||||||||||||||||||||||||||||||||||||||||||||||||
117         ACAGGTATCACGCGTAATGTTTTCAATGAACTACCTCTATCAACTTATCT

993         GATGAATTACCACGTAATTGCTATTTATCATTCTCTATCAGATGCATCAT
            ||||||||||||||||||||||||||||||||||||||||||||||||||
167         GATGAATTACCACGTAATTGCTATTTATCATTCTCTATCAGATGCATCAT

1043        CATGTGCAAGATTGTGTAGTGTTTGGTTCCAGTGAACAGACTGATAGACT
            ||||||||||||||||||||||||||||||||||||||||||||||||||
217         CATGTGCAAGATTGTGTAGTGTTTGGTTCCAGTGAACAGACTGATAGACT

1093        AACATTAGTTACACAAGTGTTAATTTCCTTTTATAGGATGCAAATGGGAT
            ||||||||||||||||||||||||||||||||||||||||||||||||||
267         AACATTAGTTACACAAGTGTTAATTTCCTTTTATAGGATGCAAATGGGAT

1143        ATGCATAGTAACCTAGTATAGTGTCCAAATACCCACTTACTCTATGTAGC
            ||||||||||||||||||||||||||||||||||||||||||||||||||
317         ATGCATAGTAACCTAGTATAGTGTCCAAATACCCACTTACTCTATGTAGC

1193        TCAAGCAATGGAGTCCCTAAATATCACGCAAGGAATTCGCCGAGTTCTTT
            ||||||||||||||||||||||||||||||||||||||||||||||||||
367         TCAAGCAATGGAGTCCCTAAATATCACGCAAGGAATTCGCCGAGTTCTTT

1243        TCAGAACACTAAACACTGACAGGTTTGGCTCT
            ||||||||||||||||||||||
417         TCAGAACACTAAACACTGACAG

Exon 3: 1413-1461 (genomic); 439-487 (mRNA)
Third intron is skipped and used alternative acceptor site in the 4th exon		different accepter site
1413        GGGTTCACAGAGGATGGTGCACAATGGTTAGTTGACAACACTGACATCAA
                      ||||||||||||||||||||||||||||||||||||||||
439                   AGGATGGTGCACAATGGTTAGTTGACAACACTGACATCAA

1453        GCTAGTTGGTAAGAAATTA
            |||||||||
479         GCTAGTTGG

Exon 4: 1697-1766 (genomic); 488-557 (mRNA)
1697        ACTATGCAGGGATTGACTATCTATCAGTTGCGGCATTTGATCACTTGATA
                      ||||||||||||||||||||||||||||||||||||||||
488                   GATTGACTATCTATCAGTTGCGGCATTTGATCACTTGATA

1737        TCAGCCCATTTGGTCTTTTTAAATAGACGAGTAAGATAAT
            ||||||||||||||||||||||||||||||
528         TCAGCCCATTTGGTCTTTTTAAATAGACGA

Exon 5: 2143-2207 (genomic); 558-622 (mRNA)

2143        GTTCTCTCAGGACATAATACCAATTGAAGGTCTCAAACTAGACCATGTAA
                      ||||||||||||||||||||||||||||||||||||||||
558                   GACATAATACCAATTGAAGGTCTCAAACTAGACCATGTAA

2183        AGACTGGAGTATATATGTTGCACTGCTTACCTCTC
            |||||||||||||||||||||||||
598         AGACTGGAGTATATATGTTGCACTG

Alignment of F10-1 and F10-4 showing the extra region in the F10-1 indicating the 3� alternative acceptor site

20          TGGCATGCTCCCGGCCGCCATGGCGGCCGCGGGAATTCGATTGACAAGCT
                      ||||||||||||||||||||||||||||||||||||||||
17                    CCGGCCGCCATGGCGGCCGCGGGAATTCGATTGACAAGCT

60          CGACCTCGAAACCTCAATGGACCTGCGTTGCTCATTGATGTTCCGAGGGA
            ||||||||||||||||||||||||||||||||||||||||||||||||||
57          CGACCTCGAAACCTCAATGGACCTGCGTTGCTCATTGATGTTCCGAGGGA

110         CACAAATATAACAGGTATCACGCGTAATGTTTTCAATGAACTACCTCTAT
            ||||||||||||||||||||||||||||||||||||||||||||||||||
107         CACAAATATAACAGGTATCACGCGTAATGTTTTCAATGAACTACCTCTAT
160         CAAC-TATCTGATGAATTACCACGTAATTGCTACTTATCATTCTCTATCA
            |||| |||||||||||||||||||||||||||| ||||||||||||||||
157         CAACTTATCTGATGAATTACCACGTAATTGCTATTTATCATTCTCTATCA

209         GGTGCATCATCATGTGCAAGATTGTGTAGTGTTTGGTTCCAGTGAACAGA
            | ||||||||||||||||||||||||||||||||||||||||||||||||
207         GATGCATCATCATGTGCAAGATTGTGTAGTGTTTGGTTCCAGTGAACAGA

259         CTGATAGATTAACATTAGTTACACAAGTGTTAATTTCCTTTTATAGGATG
            |||||||| |||||||||||||||||||||||||||||||||||||||||
257         CTGATAGACTAACATTAGTTACACAAGTGTTAATTTCCTTTTATAGGATG

309         CAAATGGGATATGCATAGTAACCTAGTATAGTGTCCAAATACCCACTTAC
            ||||||||||||||||||||||||||||||||||||||||||||||||||
307         CAAATGGGATATGCATAGTAACCTAGTATAGTGTCCAAATACCCACTTAC

359         TCTATGTAGCTCAAGCAATGGAGTCCCTAAATATCACGCAAGGAATTCGC
            ||||||||||||||||||||||||||||||||||||||||||||||||||
357         TCTATGTAGCTCAAGCAATGGAGTCCCTAAATATCACGCAAGGAATTCGC

409         CGAGTTCTTTTCAGAACACTAAACACTGACAGGAAGCTAATG
            ||||||||||||||||||||||||||||||||
407         CGAGTTCTTTTCAGAACACTAAACACTGACAG

Exon 2: 491-847 (genomic); 439-795 (mRNA)
491         GGGTTCACAGAGGATGGTGCACAATGGTTAGTTGACAACACTGACATCAA
                      ||||||||||||||||||||||||||||||||||||||||
439                   AGGATGGTGCACAATGGTTAGTTGACAACACTGACATCAA

531         GCTAGTTGGGATTGACTATCTATCAGTTGCGGCATTTGATCACTTGATAT
            ||||||||||||||||||||||||||||||||||||||||||||||||||
479         GCTAGTTGGGATTGACTATCTATCAGTTGCGGCATTTGATCACTTGATAT

581         CAGCCCATTTGGTCTTTTTAAATAGACGAGACATAATACCAATTGAAGGT
            ||||||||||||||||||||||||||||||||||||||||||||||||||
529         CAGCCCATTTGGTCTTTTTAAATAGACGAGACATAATACCAATTGAAGGT

631         CTCAAACTAGACCATGTAAAGACTGGAGTATATATGTTGCACTGAATCAC
            ||||||||||||||||||||||||||||||||||||||||||||||||||
579         CTCAAACTAGACCATGTAAAGACTGGAGTATATATGTTGCACTGAATCAC

681         TAGTGAATTCGCGGCCGCCTGCAGGTCGACCATATGGGAGAGCTCCCAAC
            ||||||||||||||||||||||||||||||||||||||||||||||||||
629         TAGTGAATTCGCGGCCGCCTGCAGGTCGACCATATGGGAGAGCTCCCAAC


731         GCGTTGGATGCATAGCTTGAGTATTCTATAGTGTCACCTAAATAGCTTGG
            ||||||||||||||||||||||||||||||||||||||||||||||||||
679         GCGTTGGATGCATAGCTTGAGTATTCTATAGTGTCACCTAAATAGCTTGG

781         CGTAATCATGGTCATAGCTGTTTCCTGTGTGAAATTGTTATCCGCTCACA
            ||||||||||||||||||||||||||||||||||||||||||||||||||
729         CGTAATCATGGTCATAGCTGTTTCCTGTGTGAAATTGTTATCCGCTCACA


miRNAs Validation

SbmiR159a
>Chr03 Chr03:8124426..8124989 (- strand) class=match length=564


>F5 (miR159a, PCR product)
CGTCGATCGCGCTGGACTGGATGAGCAGGCTGCTTTGCTGCTGCCCTCATCCTCATGCCCTGGATGGTGTGGTATCGGTACCCCGTACTTGCGTCGCTTTATTCCTATCTTTGCTGCTAGCCGCACGGCCAGCAGCTTCACCTCTCCATGGCCACATCGTCAACTCCTCCATTGCAGATTCGCATCTCGCTTCCTCGGCGCTCAGCTCATCCGCGCTCCGGCCGGTGACGGTGAGCTCGCTCGTCGGCGGCGCCAGTGACTGATGCAAGTTTGGGGATGCAAGGACGTCGTCGTTCTAGCAGTTGCACTTACAGCCATGGTTGCGCCAAGCTTGTTTCCCCGATCTGATTGAATCTTAGCGACGAACTGACGTGGACGTTCTACCAGTTGCACTTACAGCCATGGTTGTTCCAATCTTGTTTGAATGCAAGGACGTCGGCGGGCTAGGAGGGGGAGTACAGCCCTGGTTGCGCCAAGGTGGGGGGGAAAAACACCATCTC 
Exon 1: 19-111 (genomic); 24-116 (mRNA)
19          AGCTGGATGAAGCAGGCTGCTTTGCTGCTGCCCTCATCCTCATGCCCTGG
                      ||||||||||||||||||||||||||||||||||||||||
24                    AGCAGGCTGCTTTGCTGCTGCCCTCATCCTCATGCCCTGG

59          ATGGTGTGGTATCGGTACCCCGTACTTGCGTCGCTTTATTCCTATCTTTG
            ||||||||||||||||||||||||||||||||||||||||||||||||||
64          ATGGTGTGGTATCGGTACCCCGTACTTGCGTCGCTTTATTCCTATCTTTG
		Start of 1st intron
109         CTGGTGAGGTGTT
            |||
114         CTG

Exon 2: 259-398 (genomic); 117-256 (mRNA)
		End of 1st intron
259         ACGCACGCAGCTAGCCGCACGGCCAGCAGCTTCACCTCTCCATGGCCACA
                      ||||||||||||||||||||||||||||||||||||||||
117                   CTAGCCGCACGGCCAGCAGCTTCACCTCTCCATGGCCACA

299         TCGTCAACTCCTCCATTGCAGATTCGCATCTCGCTTCCTCGGCGCTCAGC
            ||||||||||||||||||||||||||||||||||||||||||||||||||
157         TCGTCAACTCCTCCATTGCAGATTCGCATCTCGCTTCCTCGGCGCTCAGC

349         TCATCCGCGCTCCGGCCGGTGACGGTGAGCTCGCTCGTCGGCGGCGCCAG
            ||||||||||||||||||||||||||||||||||||||||||||||||||
207         TCATCCGCGCTCCGGCCGGTGACGGTGAGCTCGCTCGTCGGCGGCGCCAG
	Start of second intron
            GTCCGGTTTC
Exon 3: 484-564 (genomic); 257-337 (mRNA)
		End of 2nd intron
484         GTTGGTGCAGTGACTGATGCAAGTTTGGGGATGCAAGGACGTCGTCGTTC
                      ||||||||||||||||||||||||||||||||||||||||
257                   TGACTGATGCAAGTTTGGGGATGCAAGGACGTCGTCGTTC

524         TAGCAGTTGCACTTACAGCCATGGTTGCGCCAAGCTTGTTTTAGCAGTTG
            |||||||||||||||||||||||||||||||||||||||||
297         TAGCAGTTGCACTTACAGCCATGGTTGCGCCAAGCTTGTTT

            CACTTACAGCCATGGTTGCGCCAAGCTTGTTT

>F6 (miRNA 159a, PCR product, upper band)
CGCTGAACGTGCTGGACTGGAGAGCAGGCTGCTTTGCTGCTGCCCTCATCCTCATGCCCTGGATGGTGTGGTATCGGTACCCCGTACTTGCGTCGCTTTATTCCTATCTTTGCTGGTGAGGTGTTATGTCAGTACAGTAGTTTATGTCACCCTCGTTTATCTTGTTCTATATGCTTCGGTTTCCTATTCTTACCCTGCGTCGGGCGCGTGCGTGCATTATATTTCCGGTGGTGCTCTTGGATCTTACTCTGGACGCACGCAGCTAGCCGCACGGCCAGCAGCTTCACCTCTCCATGGCCACATCGTCAACTCCTCCATTGCAGATTCGCATCTCGCTTCCTCGGCGCTCAGCTCATCCGCGCTCCGGCCGGTGACGGTGAGCTCGCTCGTCGGCGGCGCCAGGGACTGATTCATCTTAGGGGATTAACTGACTGCTCCTTTTTTATTTATCCTCAACCATCATAGATGTTTGAAAGCTTGGGTGAAGTGACTGATGCAAGTTTGGGGATGCAAGGACGTCGTCGTTCTAGCAGTTGCACTTACAGCCATGGTTGCGCCAAGCTTGTTTGAAC 
Exon 1: 19-564 (genomic); 23-568 (mRNA)
19          AGCTGGATGAAGCAGGCTGCTTTGCTGCTGCCCTCATCCTCATGCCCTGG
                      ||||||||||||||||||||||||||||||||||||||||
23                    AGCAGGCTGCTTTGCTGCTGCCCTCATCCTCATGCCCTGG

59          ATGGTGTGGTATCGGTACCCCGTACTTGCGTCGCTTTATTCCTATCTTTG
            ||||||||||||||||||||||||||||||||||||||||||||||||||
63          ATGGTGTGGTATCGGTACCCCGTACTTGCGTCGCTTTATTCCTATCTTTG

109         CTGGTGAGGTGTTATGTCAGTACAGTAGTTTATGTCACCCTCGTTTATCT
            ||||||||||||||||||||||||||||||||||||||||||||||||||
113         CTGGTGAGGTGTTATGTCAGTACAGTAGTTTATGTCACCCTCGTTTATCT

159         TGTTCTATATGCTTCGGTTTCCTATTCTTACCCTGCGTCGGGCGCGTGCG
            ||||||||||||||||||||||||||||||||||||||||||||||||||
163         TGTTCTATATGCTTCGGTTTCCTATTCTTACCCTGCGTCGGGCGCGTGCG

209         TGCATTATATTTCCGGTGGTGCTCTTGGATCTTACTCTGGACGCACGCAG
            ||||||||||||||||||||||||||||||||||||||||||||||||||
213         TGCATTATATTTCCGGTGGTGCTCTTGGATCTTACTCTGGACGCACGCAG

259         CTAGCCGCACGGCCAGCAGCTTCACCTCTCCATGGCCACATCGTCAACTC
            ||||||||||||||||||||||||||||||||||||||||||||||||||
263         CTAGCCGCACGGCCAGCAGCTTCACCTCTCCATGGCCACATCGTCAACTC

309         CTCCATTGCAGATTCGCATCTCGCTTCCTCGGCGCTCAGCTCATCCGCGC
            ||||||||||||||||||||||||||||||||||||||||||||||||||
313         CTCCATTGCAGATTCGCATCTCGCTTCCTCGGCGCTCAGCTCATCCGCGC

359         TCCGGCCGGTGACGGTGAGCTCGCTCGTCGGCGGCGCCAGGTCCGGTTTC
            |||||||||||||||||||||||||||||||||||||||||  | | |||
363         TCCGGCCGGTGACGGTGAGCTCGCTCGTCGGCGGCGCCAGGGACTGATTC

409         ATCAGATGTGCCTAGCTAGCTGCTCATTTTTTATTTATCCTCAACCATCA
            |||  | | |  || ||  |||||| ||||||||||||||||||||||||
413         ATCTTAGGGGATTAACTGACTGCTCCTTTTTTATTTATCCTCAACCATCA

459         TAGATGTTTGAATGCGTTGGTGCAGTGACTGATGCAAGTTTGGGGATGCA
            |||||||||||| || | |||| |||||||||||||||||||||||||||
463         TAGATGTTTGAAAGCTTGGGTGAAGTGACTGATGCAAGTTTGGGGATGCA

509         AGGACGTCGTCGTTCTAGCAGTTGCACTTACAGCCATGGTTGCGCCAAGC
            ||||||||||||||||||||||||||||||||||||||||||||||||||
513         AGGACGTCGTCGTTCTAGCAGTTGCACTTACAGCCATGGTTGCGCCAAGC

559         TTGTTTTTGTTTCGT
            ||||||
563         TTGTTT

>F7 (miR159a PCR product, middle product)
CGGGCCTTTCGCGCTGGACTGGAGAGCAGGCTGCTTTGCTGCTGCCCTCATCCTCATGCCCTGGATGGTGTGGTATCGGTACCCCGTACTTGCGTCGCTTTATTCCTATCTTTGCTGGTGAGGTGTTATGTCAGTACAGTAGTTTATGTCACCCTCGTTTATCTTGTTCTATATGCTTCGGTTTCCTATTCTTACCCTGCGTCGGGCGCGTGCGTGCATTATATTTCCGGTGGTGCTCTTGGATCTTACTCTGGACGCACGCAGCTAGCCGCACGGCCAGCAGCTTCACCTCTCCATGGCCACATCGTCAACTCCTCCATTGCAGATTCGCATCTCGGTTCCTCGGCGCTCAGCTCATCCGCGCTCCGGCCGGTGACGGTGAGCTCGCTCGTCGGCGGCGCCAGGGACTGATTCAAGTTAGGGGATTAAATGACTGCTCATTTTTAATTTATCCTCTTACATCATAGATGTTTGAAAGCTTTGGTGAAGTGACTGATGCAAGTTTGGGGATGCAAGGACGTCGTCGTTCTAGCAGTTGCACTTACAGCCATGGTTGCGCCAAGCTTGTTTGACC 

Exon 1: 19-399 (genomic); 25-405 (mRNA)

19          AGCTGGATGAAGCAGGCTGCTTTGCTGCTGCCCTCATCCTCATGCCCTGG
                      ||||||||||||||||||||||||||||||||||||||||
25                    AGCAGGCTGCTTTGCTGCTGCCCTCATCCTCATGCCCTGG

59          ATGGTGTGGTATCGGTACCCCGTACTTGCGTCGCTTTATTCCTATCTTTG
            ||||||||||||||||||||||||||||||||||||||||||||||||||
65          ATGGTGTGGTATCGGTACCCCGTACTTGCGTCGCTTTATTCCTATCTTTG

109         CTGGTGAGGTGTTATGTCAGTACAGTAGTTTATGTCACCCTCGTTTATCT
            ||||||||||||||||||||||||||||||||||||||||||||||||||
115         CTGGTGAGGTGTTATGTCAGTACAGTAGTTTATGTCACCCTCGTTTATCT

159         TGTTCTATATGCTTCGGTTTCCTATTCTTACCCTGCGTCGGGCGCGTGCG
            ||||||||||||||||||||||||||||||||||||||||||||||||||
165         TGTTCTATATGCTTCGGTTTCCTATTCTTACCCTGCGTCGGGCGCGTGCG

209         TGCATTATATTTCCGGTGGTGCTCTTGGATCTTACTCTGGACGCACGCAG
            ||||||||||||||||||||||||||||||||||||||||||||||||||
215         TGCATTATATTTCCGGTGGTGCTCTTGGATCTTACTCTGGACGCACGCAG

259         CTAGCCGCACGGCCAGCAGCTTCACCTCTCCATGGCCACATCGTCAACTC
            ||||||||||||||||||||||||||||||||||||||||||||||||||
265         CTAGCCGCACGGCCAGCAGCTTCACCTCTCCATGGCCACATCGTCAACTC

309         CTCCATTGCAGATTCGCATCTCGCTTCCTCGGCGCTCAGCTCATCCGCGC
            ||||||||||||||||||||||| ||||||||||||||||||||||||||
315         CTCCATTGCAGATTCGCATCTCGGTTCCTCGGCGCTCAGCTCATCCGCGC
							Start of the only intron
359         TCCGGCCGGTGACGGTGAGCTCGCTCGTCGGCGGCGCCAGGTCCGGTTTC
            |||||||||||||||||||||||||||||||||||||||||
365         TCCGGCCGGTGACGGTGAGCTCGCTCGTCGGCGGCGCCAGG

Exon 2: 428-564 (genomic); 434-570 (mRNA)

		End of the only intron
428         GCCTAGCTAGCTGCTCATTTTTTATTTATCCTCAACCATCATAGATGTTT
                      |||||||||||| ||||||||||   ||||||||||||||
434                   CTGCTCATTTTTAATTTATCCTCTTACATCATAGATGTTT

468         GAATGCGTTGGTGCAGTGACTGATGCAAGTTTGGGGATGCAAGGACGTCG
            ||| || |||||| ||||||||||||||||||||||||||||||||||||
474         GAAAGCTTTGGTGAAGTGACTGATGCAAGTTTGGGGATGCAAGGACGTCG

518         TCGTTCTAGCAGTTGCACTTACAGCCATGGTTGCGCCAAGCTTGTTTTCG
            |||||||||||||||||||||||||||||||||||||||||||||||
524         TCGTTCTAGCAGTTGCACTTACAGCCATGGTTGCGCCAAGCTTGTTT

            TTCTAGCAGTTGCACTTACAGCCATGGTTGCGCCAAGCTTGTTT


SbmiR166
Chromosome: Sorbi1:10:59811600: 59812000:1

>F1 (miR166 PCR, lower band)
CGATCGAGATGGCTCCCCATGATCTTGATCTGCGCGCGCACCTCCATCAGATGAGCATGAGCTTCCCTCCATCCGCTAGCTACCTATCTTGCTGGGGGCACGTACATGCAAATCTGAACCGGTTGTTCAGTTTCTTGGGCGTATATGATATGGGGAGATAGATACTTTACATAGATAGATCTTGTGGCTGCCATGGTGAAGAACTCAAGACTGAAGAGAGGATATTACCTCTAGCTACCTGCATCCTGCATGAGATGCAGATTGGTGTAATGATGGA

F1              ----------------------------------------GAGATGGCTCCCC-ATGATC 19
miR166          GGTGGTGTAGATCTCGGACCAGGCTTCATTCCCCCCAAAAGGAAGGGCTCCCCCATGATC 60
                                                        *  * ******** ******

F1              TTGATCTGCGCGCGCACCTCCATCAGATGAGCATGAGCTTCCCTCCATCCGCTAGCTACC 79
miR166          TTGATCTGCGCGCGCACCTCCATCAGATGAGCATGAGCTTCCCTCCATCCGCTAGCTACC 120
                ************************************************************
						Spliced Intron in F1                   
F1              TATCTTGCTGGGGGCACGTACATGCAAATCTGAACCGG---------------------- 117
miR166          TATCTTGCTGGGGGCACGTACATGCAAATCTGAACCGGGTAAGCTAAGCTACCTGATTTA 180
                ************************************** 

F1              ------------------------------------------------------------
miR166          CTGAATCTATACATACCCCGTTTACTTTTGTTTTGTTTTGTTTTTTTCTTCTTTCCTCCG 240
                                                                            

F1              -------TTGTTCAGTTTCTTGGGCGTATATGATATGGGGAGATAGATACTTTACATAGA 170
miR166          TCTGCAGTTGTTCAGTTTCTTGGGCGTATATGATATGGGGAGATAGATACTTTACATAGA 300
                       *****************************************************

F1              TAGATCTTGTGGCTGCCATGGTGAAGAACTCAAGACTGAAGAGAGGATATTACCTCTAGC 230
miR166          TAGATCTTGTGGCTGCCATGGTGAAGAACTCAAGACTGAAGAGAGGATATTACCTCTAGC 360
                ************************************************************

F1              TACCTGCATCCTGCATGAGATGCAGATTGGTGTAATGATGGA 272
miR166          TACCTGCATCCTGCATGAGATGCAGATTGGTGTAATGATGG- 401
                *****************************************

>F2 (miR166 PCR, upper band)
CGAACTAGAGGCTCCCCATGATCTTGATCTGCGCGCGCACCTCCATCAGATGAGCATGAGCTTCCCTCCATCCGCTAGCTACCTATCTTGCTGGGGGCACGTACATGCAAATCTGAACCGGGTAAGCTAAGCTACCTGATTTACTGAATCTATACATACCCCGTTTACTTTTGTTTTGTTTTGTTTTTTTCTTCTTTCCTCCGTCTGCAGTTGTTCAGTTTCTTGGGCGTATATGATATGGGGAGATAGATACTTTACATAGATAGATCTTGTGGCTGCCATGGTGAAGAACTCAAGACTGAAGAGAGGATATTACCTCTAGCTACCTGCATCCTGCATGAGATGCAGATTGGTGTAATGATGGAATTCGT 

F2              --------------CGAACTAGA----------------------GGCTCCCC-ATGATC 23
miR166          GGTGGTGTAGATCTCGGACCAGGCTTCATTCCCCCCAAAAGGAAGGGCTCCCCCATGATC 60
                              ** ** **                       ******** ******

F2              TTGATCTGCGCGCGCACCTCCATCAGATGAGCATGAGCTTCCCTCCATCCGCTAGCTACC 83
miR166          TTGATCTGCGCGCGCACCTCCATCAGATGAGCATGAGCTTCCCTCCATCCGCTAGCTACC 120
                ************************************************************
						Retained intron in F2
F2              TATCTTGCTGGGGGCACGTACATGCAAATCTGAACCGGGTAAGCTAAGCTACCTGATTTA 143
miR166          TATCTTGCTGGGGGCACGTACATGCAAATCTGAACCGGGTAAGCTAAGCTACCTGATTTA 180
                ************************************************************

F2              CTGAATCTATACATACCCCGTTTACTTTTGTTTTGTTTTGTTTTTTTCTTCTTTCCTCCG 203
miR166          CTGAATCTATACATACCCCGTTTACTTTTGTTTTGTTTTGTTTTTTTCTTCTTTCCTCCG 240
                ************************************************************

F2              TCTGCAGTTGTTCAGTTTCTTGGGCGTATATGATATGGGGAGATAGATACTTTACATAGA 263
miR166          TCTGCAGTTGTTCAGTTTCTTGGGCGTATATGATATGGGGAGATAGATACTTTACATAGA 300
                ************************************************************

F2              TAGATCTTGTGGCTGCCATGGTGAAGAACTCAAGACTGAAGAGAGGATATTACCTCTAGC 323
miR166          TAGATCTTGTGGCTGCCATGGTGAAGAACTCAAGACTGAAGAGAGGATATTACCTCTAGC 360
                ************************************************************

F2              TACCTGCATCCTGCATGAGATGCAGATTGGTGTAATGATGGAATTCGT 371
miR166          TACCTGCATCCTGCATGAGATGCAGATTGGTGTAATGATGG------- 401
                *****************************************       


SbmiR444

>Chr04 Chr04:58976044..58981784 (+ strand) class=match length=5741

>F3 (miR444, PCR lower band)
TTACACCGGCCCGTTTAAGGCCGGCGCCACATCCGGGGCGACGGCACATCAGCACCCGCTCACAGGTCACAGCCCCTTGCTCATTGGATGAATGGATGGGGGGCCGGCGGACGGAAATCGCGAGAGGATGCGAAGACATTGGCGTATTGCATATGGTGGCACCAAGCATGAGGCAGGAACTGCATTACTTGCAAGAAAGTCACAAAATCAATTGCAGACCATACTTGTGGCTTTCTTGCAAGTTGTGCAGTTGTTGCCTCAAGCTTGCTGCCTCCCTTTGCCAGAGCTATTAGTAAAACAGGAAGTACCGTCAGTTTATGAGCTACAAAATATAAGCATAGAAAAATAATTTAGAAATCAATGAAGTGGACCGTAGAATGGAGATGTGATAGAAGATGGCCTTTGAATCTCTCTCCCAAACTTCCAGGTCCAGTGGCGTCAGAGCATGCTCCCCTGCCAACTGATCACCTCTGACCGTCTCTGGTGGTGTATCCACTGTCGGGTTTGTGCCCCGCTGCCACAATTATGATTGTCCCAAATAAGCTACTCTGCGTGAACAGTCCCACAGGCTGTCTCCTGCATCCGGCAGCAACGCTGCGGCACTTCGCCTGACGGCCCTACCTCCACTGGACCGATTCCTAAGCCAGGAGCACACCAAAACCTCGGCATTTCTGAAACTACAGCGACAATGATGGTGGCTGCCGAATGCTGGCTTGAAGACGTTGCCTCCGGTATCCGTAGCTGACTTAGTGCCTCCCTTAGTCCCTTTTACATAGCACATGGCCAACAAGAACCACAACGTAACTATAAAGCCTTGTATATTCAGAAGTTCTCTTGAGTTATTGTAAACTCTTTGCATT 

Exon 1: 100-218 (genomic); 17-135 (mRNA)

100          GCCCGTTATAAAGGCCGGCGCCACATCCGGGGCGACGGCACATCAGCACC
                      ||||||||||||||||||||||||||||||||||||||||
17                    AAGGCCGGCGCCACATCCGGGGCGACGGCACATCAGCACC

140         CGCTCACAGGTCACAGCCCCTTGCTCATTGGATGAATGGATGGGGGGCCG
            ||||||||||||||||||||||||||||||||||||||||||||||||||
57          CGCTCACAGGTCACAGCCCCTTGCTCATTGGATGAATGGATGGGGGGCCG
					Start of 1st intron
190         GCGGACGGAAATCGCGAGAGGATGCGAAGGTACGGAGAA
            |||||||||||||||||||||||||||||
107         GCGGACGGAAATCGCGAGAGGATGCGAAG

Exon 2: 1305-1374 (genomic); 136-205 (mRNA)
		
		End of 1st intron
1305        GATTGACTAGACATTGGCGTATTGCATATGGTGGCACCAAGCATGAGGCA
                      ||||||||||||||||||||||||||||||||||||||||
136                   ACATTGGCGTATTGCATATGGTGGCACCAAGCATGAGGCA
					Start of 2ND intron
1345        GGAACTGCATTACTTGCAAGAAAGTCACAAGTAAGATACC
            ||||||||||||||||||||||||||||||
176         GGAACTGCATTACTTGCAAGAAAGTCACAA

Exon 3: 4704-4856 (genomic); 206-358 (mRNA)

		End of 2ND intron
4704        TTTTTTTCAGAATCAATTGCAGACCATACTTGTGGCTTTCTTGCAAGTTG
                      ||||||||||||||||||||||||||||||||||||||||
206                   AATCAATTGCAGACCATACTTGTGGCTTTCTTGCAAGTTG

4744        TGCAGTTGTTGCCTCAAGCTTGCTGCCTCCCTTTGCCAGAGCTATTAGTA
            ||||||||||||||||||||||||||||||||||||||||||||||||||
246         TGCAGTTGTTGCCTCAAGCTTGCTGCCTCCCTTTGCCAGAGCTATTAGTA

4794        AAACAGGAAGTACCGTCAGTTTATGAGCTACAAAATATAAGCATAGAAAA
            ||||||||||||||||||||||||||||||||||||||||||||||||||
296         AAACAGGAAGTACCGTCAGTTTATGAGCTACAAAATATAAGCATAGAAAA
			Start of 3RD intron
4844        ATAATTTAGAAATGTAAGCATAA
            |||||||||||||
346         ATAATTTAGAAAT
 
Exon 4: 5241-5565 (genomic); 359-683 (mRNA)
		End of 3RD intron
5241        TTTTGAGAAGCAATGAAGTGGACCGTAGAATGGAGATGTGATAGAAGATG
                      ||||||||||||||||||||||||||||||||||||||||
359                   CAATGAAGTGGACCGTAGAATGGAGATGTGATAGAAGATG

5281        GCCTTTGAATCTCTCTCCCAAACTTCCAGGTCCAGTGGCGTCAGAGCATG
            ||||||||||||||||||||||||||||||||||||||||||||||||||
399         GCCTTTGAATCTCTCTCCCAAACTTCCAGGTCCAGTGGCGTCAGAGCATG

5331        CTCCCCTGCCAACTGATCACCTCTGACCGTCTCTGGTGGTGTATCCACTG
            ||||||||||||||||||||||||||||||||||||||||||||||||||
449         CTCCCCTGCCAACTGATCACCTCTGACCGTCTCTGGTGGTGTATCCACTG

5381        TCGGGTTTGTGCCCCGCTGCCACAATTATGATTGTCCCAAATAAGCTACT
            ||||||||||||||||||||||||||||||||||||||||||||||||||
499         TCGGGTTTGTGCCCCGCTGCCACAATTATGATTGTCCCAAATAAGCTACT

5431        CTGCGTGAACAGTCCCACAGGCTGTCTCCTGCATCCGGCAGCAACGCTGC
            ||||||||||||||||||||||||||||||||||||||||||||||||||
549         CTGCGTGAACAGTCCCACAGGCTGTCTCCTGCATCCGGCAGCAACGCTGC

5481        GGCACTTCGCCTGACGGCCCTACCTCCACTGGACCGATTCCTAAGCCAGG
            ||||||||||||||||||||||||||||||||||||||||||||||||||
599         GGCACTTCGCCTGACGGCCCTACCTCCACTGGACCGATTCCTAAGCCAGG
						START OF 4TH INTRON
5531        AGCACACCAAAACCTCGGCATTTCTGAAACTACAGGTGCTTGTAG
            |||||||||||||||||||||||||||||||||||
649         AGCACACCAAAACCTCGGCATTTCTGAAACTACAG

Exon 5: 5654-5830 (genomic); 684-860 (mRNA)
		END OF 4TH INTRON
5654        TGTTTTGTAGCGACAATGATGGTGGCTGCCGAATGCTGGCTTGAAGACGT
                      ||||||||||||||||||||||||||||||||||||||||
684                   CGACAATGATGGTGGCTGCCGAATGCTGGCTTGAAGACGT

5694        TGCCTCCGGTATCCGTAGCTGACTTAGTGCCTCCCTTAGTCCCTTTTACA
            ||||||||||||||||||||||||||||||||||||||||||||||||||
724         TGCCTCCGGTATCCGTAGCTGACTTAGTGCCTCCCTTAGTCCCTTTTACA

5744        TAGCACATGGCCAACAAGAACCACAACGTAACTATAAAGCCTTGTATATT
            ||||||||||||||||||||||||||||||||||||||||||||||||||
774         TAGCACATGGCCAACAAGAACCACAACGTAACTATAAAGCCTTGTATATT

5794        CAGAAGTTCTCTTGAGTTATTGTAAACTCTTTGCATTGCCTGTATAT
            |||||||||||||||||||||||||||||||||||||
824         CAGAAGTTCTCTTGAGTTATTGTAAACTCTTTGCATT

>F4 (miR444, PCR, upper band)
ACCGCGACGCTTATAAGGCCGGCGCCACATCCGGGGCGACGGCACATCAGCACCCGCTCACAGGTCACAGCCCCTTGCTCATTGGATGAATGGATGGGGGGCCGGCGGACGGAAATCGCGAGAGGATGCGAAGACATTGGCGTATTGCATATGGTGGCACCAAGCATGAGGCAGGAACTGCATTACTTGCAAGAAAGTCACAAAATCAATTGCAGACCATACTTGTGGCTTTCTTGCAAGTTGTGCAGTTGTTGCCTCAAGCTTGCTGCCTCCCTTTGCCAGAGCTATTAGTAAAACAGGAAGTACCGTCAGTTTATGAGCTACAAAATATAAGCATAGAAAAATAATTTAGAAATGTAAGCATAATATACTAGTACATTGCTAAAGATAAATCAATACTCAATAACTTCCACATGCTTTGGATTTAAATACAAGTACATTGCTAAAGATAAATCAATAACTCAATAACTTCCACATGCTTTGAATTTTGGGTAACATACTAGCACATTGCTAAAGAAGTAAAGATAAATCAATACTCATTCCACATGCTTTGGATTCTGGTTAACATACTAGTACATTGCTAAAAGATAAATCAATACTCAATAACTTCCACATGTCAATGATATCTTTTGCAGATTAACAAGATTCAATCATTTGCTGGGGTAGTCTACAGCAAATGCATTGGTTCTCTTTATTGATAGCTAACACGTCTTTGCTTTCGTGCACTTCCTTTTGAGAAGCAATGAAGTGGACCGTAGAATGGAGATGTGATAGAAGATGGCCTTTGAATCTCTCTCCCAAACTTCCAGGTCCAGTGGCGTCAGAGCATGCTCCCCTGCCAACTGATCACCTCTG 

Exon 1: 100-218 (genomic); 15-133 (mRNA)

100          GCCCGTTATAAAGGCCGGCGCCACATCCGGGGCGACGGCACATCAGCACC
                      ||||||||||||||||||||||||||||||||||||||||
15                    AAGGCCGGCGCCACATCCGGGGCGACGGCACATCAGCACC

140         CGCTCACAGGTCACAGCCCCTTGCTCATTGGATGAATGGATGGGGGGCCG
            ||||||||||||||||||||||||||||||||||||||||||||||||||
55          CGCTCACAGGTCACAGCCCCTTGCTCATTGGATGAATGGATGGGGGGCCG
					start of 1st intron
190         GCGGACGGAAATCGCGAGAGGATGCGAAGGTACGGAGAA
            |||||||||||||||||||||||||||||
105         GCGGACGGAAATCGCGAGAGGATGCGAAG

Exon 2: 1305-1374 (genomic); 134-203 (mRNA)
		End of 1st intron
1305        GATTGACTAGACATTGGCGTATTGCATATGGTGGCACCAAGCATGAGGCA
                      ||||||||||||||||||||||||||||||||||||||||
134                   ACATTGGCGTATTGCATATGGTGGCACCAAGCATGAGGCA
					start of second intron
1345        GGAACTGCATTACTTGCAAGAAAGTCACAAGTAAGATACC
            ||||||||||||||||||||||||||||||
174         GGAACTGCATTACTTGCAAGAAAGTCACAA

Exon 3: 4704-5355 (genomic); 204-855 (mRNA)
	End of second intron/third exon
4704        TTTTTTTCAGAATCAATTGCAGACCATACTTGTGGCTTTCTTGCAAGTTG
                      ||||||||||||||||||||||||||||||||||||||||
204                   AATCAATTGCAGACCATACTTGTGGCTTTCTTGCAAGTTG

4744        TGCAGTTGTTGCCTCAAGCTTGCTGCCTCCCTTTGCCAGAGCTATTAGTA
            ||||||||||||||||||||||||||||||||||||||||||||||||||
244         TGCAGTTGTTGCCTCAAGCTTGCTGCCTCCCTTTGCCAGAGCTATTAGTA

4794        AAACAGGAAGTACCGTCAGTTTATGAGCTACAAAATATAAGCATAGAAAA
            ||||||||||||||||||||||||||||||||||||||||||||||||||
294         AAACAGGAAGTACCGTCAGTTTATGAGCTACAAAATATAAGCATAGAAAA

4844        ATAATTTAGAAATGTAAGCATAATATACTAGTACATTGCTAAAGATAAAT
            ||||||||||||||||||||||||||||||||||||||||||||||||||
344         ATAATTTAGAAATGTAAGCATAATATACTAGTACATTGCTAAAGATAAAT

4894        CAATACTCAATAACTTCCACATGCTTTGGATTTAAATACAAGTACATTGC
            ||||||||||||||||||||||||||||||||||||||||||||||||||
394         CAATACTCAATAACTTCCACATGCTTTGGATTTAAATACAAGTACATTGC

4944        TAAAGATAAATCAATAACTCAATAACTTCCACATGCTTTGAATTTTGGGT
            ||||||||||||||||||||||||||||||||||||||||||||||||||
444         TAAAGATAAATCAATAACTCAATAACTTCCACATGCTTTGAATTTTGGGT

4994        AACATACTAGCACATTGCTAAAGAAGTAAAGATAAATCAATACTCATTCC
            ||||||||||||||||||||||||||||||||||||||||||||||||||
494         AACATACTAGCACATTGCTAAAGAAGTAAAGATAAATCAATACTCATTCC

5044        ACATGCTTTGGATTCTGGTTAACATACTAGTACATTGCTAAAAGATAAAT
            ||||||||||||||||||||||||||||||||||||||||||||||||||
544         ACATGCTTTGGATTCTGGTTAACATACTAGTACATTGCTAAAAGATAAAT

5094        CAATACTCAATAACTTCCACATGTCAATGATATCTTTTGCAGATTAACAA
            ||||||||||||||||||||||||||||||||||||||||||||||||||
594         CAATACTCAATAACTTCCACATGTCAATGATATCTTTTGCAGATTAACAA

5144        GATTCAATCATTTGCTGGGGTAGTCTACAGCAAATGCATTGGTTCTCTTT
            ||||||||||||||||||||||||||||||||||||||||||||||||||
644         GATTCAATCATTTGCTGGGGTAGTCTACAGCAAATGCATTGGTTCTCTTT

5194        ATTGATAGCTAACACGTCTTTGCTTTCGTGCACTTCCTTTTGAGAAGCAA
            ||||||||||||||||||||||||||||||||||||||||||||||||||
694         ATTGATAGCTAACACGTCTTTGCTTTCGTGCACTTCCTTTTGAGAAGCAA

5244        TGAAGTGGACCGTAGAATGGAGATGTGATAGAAGATGGCCTTTGAATCTC
            ||||||||||||||||||||||||||||||||||||||||||||||||||
744         TGAAGTGGACCGTAGAATGGAGATGTGATAGAAGATGGCCTTTGAATCTC

5294        TCTCCCAAACTTCCAGGTCCAGTGGCGTCAGAGCATGCTCCCCTGCCAAC
            ||||||||||||||||||||||||||||||||||||||||||||||||||
794         TCTCCCAAACTTCCAGGTCCAGTGGCGTCAGAGCATGCTCCCCTGCCAAC

5344        TGATCACCTCTGACCGTCTCTG
            ||||||||||||
844         TGATCACCTCTG
