# Supplementary material for: A survey of the sorghum transcriptome using single-molecule long reads
Source: Nat Commun. 2016 Jun 24;7:11706. doi: 10.1038/ncomms11706 (PMC4931028; doi:10.1038/ncomms11706)
Supplement: Supplementary Data 2 — Location and distribution of 3' ends of reads within annotated genes. [file ncomms11706-s3.xlsx]

## Sheet: polyA_summary
Supplementary Data 2. Location and distribution of 3' ends of reads within annotated genes.
gene	strand	aligned reads	number of sites	locations
SB01G032593	-	74	4	55505296,55505343,55505287,55505320
SB10G021290	+	5	2	47112328,47112298
SB07G021580	+	2	0
SB04G028960	-	4	1	59020420
SB08G021960	+	3	0
SB01G003330	+	35	2	2670621,2670611
SB06G016130	+	54	8	44563108,44563054,44563129,44563140,44563172,44563245,44563067,44563160
SB04G036670	-	57	7	66484180,66489056,66484165,66484407,66489076,66484140,66489170
SB01G019340	+	30	2	20781395,20781381
SB01G015410	+	43	3	14925951,14925941,14925926
SB04G026506	+	1	0
SB09G001810	+	30	3	1826998,1827009,1826988
SB04G011770	-	1	0
SB09G021940	-	1	0
SB01G003120	+	3	0
SB01G044380	-	22	3	67493223,67493428,67493369
SB08G022680	+	103	10	54744221,54744232,54744184,54744266,54744250,54744174,54744194,54744207,54744287,54744093
SB04G002470	-	3	1	2257210
SB03G006170	-	2	0
SB03G032940	+	34	4	61344775,61344694,61344751,61344519
SB10G001600	+	9	2	1282187,1282212
SB06G032370	+	1	0
SB05G004560	+	4	1	5766572
SB10G027560	-	1	0
SB08G016690	+	7	3	44724439,44724456,44724403
SB01G009440	-	1	0
SB02G042880	-	8	2	76606122,76606149
SB04G021830	-	13	2	51009420,51009433
SB01G042200	-	10	2	65499325,65499340
SB01G008770	+	53	7	7579291,7579280,7579223,7579238,7579250,7579151,7579193
SB01G037410	-	16	2	60972938,60973132
SB09G024310	+	3	0
SB03G041460	+	17	2	68982674,68982687
SB02G003436	-	28	4	3904033,3904064,3904079,3904102
SB04G026610	+	18	3	56511541,56511532,56511515
SB09G029240	-	56	4	57971221,57971274,57971298,57971095
SB02G006300	+	1	0
SB01G030380	-	16	3	52816785,52816908,52816794
SB0012S021070	-	91	10	6922274,6922206,6922244,6922261,6922215,6922299,6922162,6922225,6922290,6922234
SB01G020410	+	4	1	22793911
SB02G017290	+	1	0
SB03G038990	+	9	2	66768908,66768823
SB07G002450	-	28	1	2643073
SB03G040420	+	1	0
SB05G005390	+	13	2	7208772,7208781
SB01G035540	-	43	4	59131631,59131680,59131642,59131734
SB06G000210	+	165	5	20232,20220,20244,20679,20197
SB03G046510	+	3	1	73616120
SB01G008940	+	43	4	7697658,7697535,7697929,7697624
SB07G007540	+	2	0
SB03G005010	-	4	1	5224693
SB06G027100	-	3	0
SB0010S015060	-	18	2	4885228,4885261
SB10G000640	+	6	0
SB01G042290	-	77	8	65576077,65576142,65576093,65576022,65576281,65576105,65576151,65576130
SB03G032180	+	30	4	60612162,60612118,60612127,60612149
SB02G038970	+	8	1	73118429
SB04G014190	-	44	2	26738730,26738720
SB03G045190	-	31	3	72448231,72448240,72448290
SB01G048480	+	7	1	71498820
SB04G008830	+	15	1	10432642
SB03G030450	+	122	8	58699775,58699687,58699606,58699646,58699564,58699766,58699584,58699655
SB08G023030	+	6	2	55168750,55168769
SB09G030450	-	44	3	58989045,58989187,58989177
SB01G048030	+	1	0
SB03G038870	+	21	2	66670496,66670474
SB09G015900	+	1	0
SB09G030000	-	64	4	58648448,58648481,58648470,58648457
SB08G003440	+	131	7	3901629,3901588,3901496,3901514,3901682,3901638,3901728
SB02G032640	-	93	5	67341190,67341216,67341251,67341180,67341242
SB10G028940	-	341	11	58765482,58765505,58765493,58765464,58765354,58765397,58765338,58765454,58765518,58765597,58765431
SB01G042560	-	3	0
SB04G003080	+	42	6	2889907,2889807,2889887,2889873,2889687,2889929
SB06G007120	-	7	1	16706536
SB04G034890	+	8	2	64742445,64742554
SB01G010590	+	31	2	9364511,9364471
SB05G001680	-	43	5	1816684,1816649,1816616,1816720,1816706
SB01G029410	+	1	0
SB06G018420	+	351	7	48015205,48015215,48015243,48015232,48015253,48015169,48015196
SB01G018200	-	8	2	18881831,18881780
SB01G040740	+	12	2	64044234,64044396
SB01G003620	+	20	1	2931488
SB06G034100	-	61	8	61999711,61999406,61999698,61999742,61999680,61999809,61999785,61999798
SB03G009010	+	625	17	9790393,9790447,9790406,9790381,9790323,9790466,9790371,9790475,9790572,9790609,9790732,9790847,9791100,9790436,9790503,9790703,9790415
SB03G034510	-	76	3	62699000,62698981,62699010
SB01G004930	-	291	4	4024821,4024780,4024964,4024835
SB03G046350	-	6	1	73496341
SB10G003550	-	18	2	3096591,3096614
SB06G014730	+	38	1	40783910
SB07G000940	+	17	3	847182,847208,847085
SB08G021740	+	3	0
SB02G028820	+	3	0
SB04G006830	-	66	7	6853816,6853775,6853763,6853807,6853887,6853787,6853854
SB03G045205	-	1	0
SB03G034570	-	4	1	62742139
SB02G007840	+	20	2	9867904,9867947
SB10G003200	-	2	0
SB02G003300	+	4	2	3770947,3770931
SB05G024900	+	7	1	58081975
SB02G013180	+	41	5	23949869,23949855,23949842,23949601,23949652
SB04G023700	-	20	4	53375625,53375758,53375835,53375800
SB03G031360	+	27	2	59742806,59742835
SB06G022650	+	115	2	51871573,51871550
SB06G031240	+	123	6	59601114,59601026,59600951,59600977,59601135,59600964
SB01G001930	-	94	7	1669450,1669094,1669347,1669428,1669462,1669419,1669103
SB01G019010	-	6	2	20018005,20018071
SB05G002100	+	1	0
SB08G017590	-	45	6	47295871,47295921,47295830,47295861,47299274,47295899
SB01G042620	+	37	3	65883299,65883389,65883398
SB03G044290	+	136	5	71636519,71636506,71636496,71636530,71636442
SB01G023750	-	86	5	31996531,31996412,31996481,31996455,31996421
SB02G033170	-	46	7	67885162,67885124,67885149,67885176,67885296,67885269,67885285
SB04G002830	-	6	1	2642978
SB06G011100	-	28	3	30951189,30951137,30951254
SB04G031720	+	15	4	61665046,61664986,61665205,61665008
SB02G036000	-	18	3	70377835,70377844,70377872
SB09G006700	+	11	2	10910426,10910435
SB01G040400	+	40	3	63755320,63755345,63755358
SB03G033600	+	75	7	61857825,61857798,61857741,61857834,61857723,61857812,61857754
SB02G043480	-	13	2	77295077,77294961
SB10G024240	+	5	0
SB10G023665	-	2	0
SB03G032820	-	30	7	61276787,61276824,61275802,61276870,61276846,61276914,61276835
SB01G017290	-	31	4	17783855,17783876,17783830,17788426
SB09G006930	-	2	0
SB02G038600	+	7	1	72797574
SB06G023400	+	30	1	52546980
SB06G021170	-	2	0
SB06G007950	+	5	0
SB02G036410	+	3	0
SB04G003440	+	22	4	3299326,3299396,3299363,3299387
SB03G030810	+	15	1	59122781
SB01G000500	-	265	14	399060,398880,398905,399047,399071,398943,398856,398844,398925,398997,399081,398965,399017,399116
SB08G018430	-	10	2	48495906,48495858
SB07G029220	-	4	1	64302595
SB06G004280	+	1	0
SB08G006180	-	4	0
SB01G032940	-	6	1	55900641
SB09G025020	+	1	0
SB05G009420	+	31	6	18889818,18889601,18889766,18889798,18889745,18889807
SB04G035465	+	33	5	65382109,65382135,65382145,65382121,65382185
SB06G023450	-	174	5	52589432,52589473,52589494,52589482,52589420
SB01G050600	-	65	6	73686520,73686494,73686463,73686437,73686482,73686530
SB01G050120	+	15	2	73079722,73079759
SB09G027560	-	1	0
SB04G027260	-	3	0
SB03G001520	+	3	0
SB01G050270	+	26	4	73249783,73249772,73249651,73249661
SB05G027270	+	9	1	61508378
SB05G008350	-	1	0
SB02G034410	-	1	0
SB04G024470	-	21	3	54220104,54220093,54220179
SB10G002550	+	14	1	2256354
SB10G017820	-	85	3	37957716,37957619,37957740
SB01G039550	+	10	1	62957436
SB01G033540	-	24	5	56867653,56867675,56867686,56867611,56867640
SB04G003175	+	1	0
SB04G006180	-	3	0
SB06G029400	-	3	1	58017031
SB03G011060	-	1	0
SB01G044020	+	18	2	67146982,67146964
SB01G039880	+	96	6	63319261,63319205,63319238,63319224,63319178,63319188
SB05G019090	+	4	1	46599411
SB04G022190	+	3	0
SB01G032480	-	6	2	55361284,55361267
SB06G004500	-	15	3	10109279,10109289,10109260
SB01G006380	+	14	1	5382264
SB02G037520	-	191	9	71789758,71789523,71789598,71789512,71789552,71789543,71789634,71789745,71789721
SB05G009960	-	5	1	20005927
SB09G028440	-	60	5	57325297,57325199,57325174,57325226,57325288
SB02G032290	+	10	1	67067499
SB04G024940	-	49	8	54812948,54812958,54813013,54812984,54812999,54812929,54813024,54813044
SB01G006000	-	10	1	5019038
SB10G022360	-	7	1	49962044
SB10G025250	-	130	5	54497364,54497279,54497349,54497298,54497339
SB02G008880	+	11	1	12426353
SB04G025110	-	255	12	54963924,54963976,54963951,54963964,54964017,54963899,54963857,54963873,54963912,54963997,54963942,54964006
SB08G017080	+	19	3	45381534,45381648,45381627
SB02G023770	+	1	0
SB09G028100	-	49	2	57081846,57081815
SB01G018395	-	25	5	19127053,19126982,19127116,19127042,19127137
SB09G023020	+	20	1	52665210
SB01G011070	+	136	5	9955857,9954136,9955828,9955847,9955942
SB01G031190	-	4	1	53767582
SB02G040680	-	1	0
SB03G004800	-	2	1	5085020
SB01G000390	+	107	15	286312,286257,286378,286086,286056,286178,286035,286065,286303,286351,286115,286132,286205,286239,286363
SB04G021860	+	2	0
SB04G020990	+	19	2	49139302,49139327
SB02G027350	+	2	1	62589635
SB02G009400	+	39	4	13447540,13447564,13447498,13447550
SB05G023550	+	26	5	56266691,56266583,56266633,56266649,56266667
SB01G013200	-	16	2	12206098,12206170
SB08G017260	-	33	3	45770515,45770427,45770502
SB02G027340	+	21	1	62554433
SB01G048210	+	2	0
SB09G028580	+	3	0
SB06G023900	+	1	0
SB10G001120	-	579	11	971176,971162,971142,971191,971213,971090,971120,971111,971224,971151,971133
SB04G004440	+	6	1	4232808
SB06G027200	-	1	0
SB07G021100	-	1	0
SB08G017710	+	9	1	47499377
SB03G043995	-	94	8	71236330,71236356,71236252,71236264,71236273,71236313,71236134,71236376
SB01G040590	+	1	0
SB01G045320	+	20	3	68446822,68446792,68446912
SB02G031180	+	105	4	66165874,66165931,66165917,66165883
SB03G002870	-	10	2	2786244,2786257
SB03G005310	+	15	1	5521004
SB02G000230	-	164	11	129740,129755,129711,129277,129699,129211,129300,129190,129220,129726,129764
SB08G020180	+	13	3	51202540,51202628,51202478
SB10G002370	-	78	8	2038066,2038047,2038091,2038105,2037955,2038022,2037936,2038057
SB06G000960	+	16	3	1357415,1357404,1357428
SB05G025680	-	22	1	59101458
SB06G021870	+	9	1	51094358
SB02G042745	+	93	8	76456170,76460025,76456183,76456080,76456094,76456120,76456154,76456139
SB02G031810	-	3	0
SB04G037890	-	9	2	67469702,67469722
SB04G003850	+	8	1	3714234
SB04G010140	+	4	1	13387916
SB02G001470	+	3	0
SB02G038300	+	10	2	72581253,72581267
SB01G000900	-	3	0
SB01G047380	+	4	1	70461006
SB04G036630	-	5	1	66424911
SB10G031260	+	1	0
SB04G035730	-	1	0
SB01G018970	+	6	1	19950573
SB04G031070	+	2	0
SB06G027130	+	11	1	56092053
SB04G000500	+	6	1	310295
SB02G010710	+	5	1	16558227
SB07G023900	+	39	5	58930739,58930630,58930612,58930654,58930724
SB03G046010	+	20	2	73205290,73205260
SB02G003530	+	9	1	3993053
SB07G027790	-	9	2	62771606,62771630
SB10G022190	+	75	3	49646496,49646437,49646461
SB01G040650	+	8	2	63961348,63961357
SB09G021620	-	9	1	51107831
SB03G004420	+	37	3	4680621,4680425,4680610
SB03G037370	+	1316	21	65336617,65336606,65336553,65336573,65336644,65336631,65336682,65336592,65336543,65336562,65336874,65336659,65337022,65336669,65336695,65336143,65336204,65336251,65336851,65336982,65337042
SB03G029740	-	11	2	57932822,57932797
SB03G007330	-	61	8	7625332,7625319,7625415,7625257,7625358,7625285,7625305,7625438
SB02G038740	-	2	0
SB01G035640	+	5	1	59263538
SB10G014200	+	7	1	22897854
SB03G002060	+	6	1	1915003
SB01G003230	+	6	1	2620944
SB03G038910	-	4	2	66702277,66702268
SB03G029280	+	6	1	57393618
SB03G046570	+	2	0
SB06G000390	-	102	12	371260,371238,371050,371281,371184,371381,371209,371071,371316,371059,371228,371249
SB08G020000	+	1	0
SB06G030930	-	3	1	59344789
SB01G031170	-	1	0
SB04G035500	-	34	5	65413434,65413323,65413412,65413446,65413422
SB06G019440	-	6	2	49007831,49007796
SB05G000590	+	17	1	415283
SB04G018090	-	42	3	42350462,42350452,42350471
SB09G002540	-	17	4	2752283,2752302,2752168,2752320
SB01G043050	-	43	7	66375934,66375894,66375948,66375837,66375860,66375879,66375919
SB06G027760	-	4	0
SB04G007870	+	3	0
SB01G033450	-	39	6	56758752,56758773,56758702,56758763,56758853,56758734
SB02G027970	+	1	0
SB02G036250	-	1	0
SB03G031380	+	32	7	59790613,59790574,59790622,59790650,59790758,59790594,59790603
SB03G038900	+	4	1	66702178
SB03G046760	+	11	1	73808814
SB01G038240	+	7	1	61786545
SB01G007740	-	5	0
SB07G027950	-	63	7	62918629,62918698,62918689,62918641,62918542,62918619,62918723
SB01G049100	-	7	2	72096850,72096861
SB03G030890	-	7	1	59228644
SB01G017190	-	3	1	17630123
SB01G015320	-	1	0
SB06G029210	-	582	9	57863430,57863418,57863454,57863467,57863392,57863476,57863485,57863367,57863408
SB02G040060	-	82	3	74141235,74141219,74141185
SB02G013070	+	7	1	23198340
SB07G020510	+	10	1	53287619
SB03G003260	-	6	1	3401661
SB02G028970	-	12	3	64158881,64158792,64158953
SB04G024480	+	2	1	54234144
SB02G006340	-	3	1	7914170
SB01G048660	-	72	10	71624014,71623987,71623977,71624057,71624121,71624096,71623965,71624109,71623938,71624028
SB01G001890	+	1	0
SB03G043690	-	25	3	70957211,70957153,70957222
SB01G005160	+	19	4	4272718,4272752,4272772,4272250
SB01G026770	-	4	1	45790587
SB07G022110	+	43	6	56417832,56417667,56417808,56417781,56417847,56417879
SB01G031040	+	2	0
SB03G023520	-	10	2	46965030,46964961
SB07G026600	+	9	2	61724146,61724193
SB01G005560	+	1	0
SB09G020730	+	3	1	50151726
SB01G047150	-	6	1	70253554
SB09G020110	+	36	4	49212431,49212699,49212764,49212440
SB06G023830	+	9	2	52874472,52874447
SB06G003780	+	9	3	8028285,8029285,8029428
SB04G004190	+	1	0
SB03G041170	+	307	6	68721895,68721886,68721945,68722014,68721911,68722023
SB10G023290	+	41	4	51803872,51803954,51803849,51803884
SB03G042820	+	2	0
SB06G017090	+	21	3	46257765,46257724,46257741
SB01G040130	-	11	2	63511612,63511602
SB06G023890	+	2	0
SB06G014280	-	36	7	39392528,39392481,39392537,39392551,39392459,39392507,39392469
SB05G002410	-	8	1	2570518
SB09G004320	-	115	5	5090341,5090001,5089985,5090377,5090262
SB01G049930	-	5	1	72918861
SB05G001080	-	38	5	1131993,1131476,1131578,1131445,1131501
SB04G037250	+	72	8	66934194,66934210,66934224,66934248,66934142,66934170,66934237,66934179
SB03G015821	+	9	2	25143201,25143369
SB03G043720	-	6	2	70987158,70987266
SB01G005590	+	19	2	4572361,4572419
SB02G036560	+	32	4	70976197,70976235,70976261,70976177
SB02G037790	+	1	0
SB01G005330	+	9	2	4421500,4421520
SB07G001020	-	1	0
SB02G040340	-	61	7	74311313,74311207,74311294,74311168,74311277,74311251,74311151
SB06G028430	-	79	2	57203272,57203251
SB02G006870	+	19	3	8750362,8750313,8750336
SB09G002020	+	24	4	2130068,2129995,2130007,2130052
SB01G009670	+	13	1	8451421
SB04G003170	+	14	3	2969999,2969830,2969955
SB03G000560	-	33	3	404355,404290,404315
SB04G031485	-	5	1	61428872
SB06G018540	+	1	0
SB07G029180	+	9	2	64248148,64248208
SB02G039640	+	24	6	73705129,73705068,73705081,73705010,73705057,73705161
SB10G030450	-	17	2	60088727,60088736
SB01G046585	-	71	5	69749848,69749890,69749935,69749948,69749921
SB06G028370	-	76	4	57159412,57159341,57159441,57159284
SB06G032650	+	11	2	60785415,60785573
SB02G009590	+	25	3	13737922,13737957,13737931
SB03G044640	-	1	0
SB02G024760	-	9	1	59264541
SB01G011040	-	6	2	9923234,9923245
SB01G017580	-	4	1	18134051
SB07G023810	+	4	1	58784668
SB01G026940	+	1	0
SB03G010370	-	8	2	11212838,11212860
SB04G005115	-	19	2	4900012,4900067
SB02G031770	+	17	2	66628980,66629106
SB10G008250	-	4	1	8357697
SB01G011150	-	2	0
SB03G046360	-	10	2	73500778,73500841
SB05G007230	-	1	0
SB06G027930	+	18	3	56782321,56782589,56782508
SB08G006230	+	6	1	9283319
SB09G007910	-	76	3	14433225,14433214,14433235
SB09G022200	-	3	1	51866937
SB01G039320	+	92	10	62755335,62755405,62755392,62755455,62755356,62755416,62755426,62755438,62755346,62755381
SB03G034310	+	11	2	62535491,62535627
SB05G000250	+	30	4	76270,76286,76321,76311
SB09G002660	+	3	1	2851708
SB03G035220	-	171	8	63371004,63370976,63371015,63371025,63370966,63373843,63370951,63371035
SB01G042920	-	3	1	66193152
SB07G004310	+	610	12	5456179,5456157,5456210,5456191,5456219,5456260,5456118,5456285,5456201,5456276,5456146,5456168
SB04G031110	+	2	0
SB03G037420	+	4	1	65368530
SB01G009800	-	12	2	8562037,8562091
SB02G024210	+	37	3	58406011,58405995,58406025
SB10G026560	+	8	1	55980362
SB04G027700	+	2	0
SB02G034270	-	19	1	68753505
SB07G005930	-	116	9	8393791,8393731,8393676,8393647,8393764,8393629,8393685,8393709,8393781
SB03G008430	+	13	3	8967251,8967350,8967370
SB07G028130	+	18	3	63115337,63115355,63115375
SB07G014630	+	11	1	35916174
SB08G005120	-	16	3	6533187,6533196,6533232
SB10G021810	-	83	9	48503835,48503887,48503866,48503709,48503740,48503754,48503801,48503826,48503878
SB06G029280	-	2	0
SB01G026590	+	1	0
SB04G021820	-	2	0
SB01G026330	-	117	10	44260620,44260564,44260415,44260610,44260546,44260462,44260702,44260722,44260289,44260439
SB01G027470	+	2	0
SB04G036060	+	128	7	65845084,65845099,65845029,65845054,65845017,65845064,65845000
SB08G004180	+	13	1	4860754
SB09G001930	+	36	5	1982293,1982365,1982278,1982387,1982418
SB08G004050	-	38	3	4715236,4715345,4715336
SB06G001240	+	300	12	1812181,1812136,1812146,1812166,1812125,1812097,1812274,1812246,1812196,1812218,1812228,1809769
SB05G024590	+	1	0
SB01G003050	+	2	0
SB07G024400	+	47	7	59476604,59476618,59476566,59476651,59476731,59476634,59476584
SB04G026600	+	7	2	56497509,56497498
SB02G041970	+	77	4	75700266,75700280,75700252,75700320
SB07G003330	-	2	0
SB01G043500	+	31	4	66646078,66646063,66646091,66646133
SB06G017870	-	211	8	47304923,47304910,47304891,47304873,47304818,47304849,47304861,47304757
SB07G006910	-	3	0
SB04G003110	+	80	10	2927288,2927319,2927274,2933613,2927309,2927251,2933602,2933696,2926617,2933483
SB04G034490	-	1	0
SB04G029530	+	15	5	59625257,59625402,59625182,59625191,59625336
SB02G010650	-	1	0
SB05G017980	-	15	3	44069666,44069678,44069687
SB02G033970	-	26	6	68501184,68501295,68501085,68501246,68501102,68501121
SB01G043670	+	6	1	66823630
SB08G013620	-	146	9	36556563,36556694,36556658,36556585,36556553,36556604,36556676,36557736,36556806
SB06G028050	-	26	5	56890785,56890842,56890766,56890806,56890821
SB04G033380	+	22	7	63272227,63272406,63272340,63272351,63272377,63272218,63272236
SB02G005710	-	45	3	6759242,6759425,6759482
SB07G014990	+	1	0
SB05G000850	+	2	0
SB10G029130	+	65	4	58954002,58954108,58954011,58954073
SB04G008150	+	147	3	8982450,8982460,8982433
SB06G018120	+	39	4	47573693,47573677,47573655,47573702
SB01G042484	-	2	1	65755104
SB02G036810	-	3	1	71237299
SB01G045790	-	14	5	68889374,68889430,68889462,68889361,68889405
SB10G028980	-	3	0
SB05G021810	+	18	6	53189301,53189261,53189173,53189280,53189215,53189271
SB08G018440	+	50	4	48549972,48550018,48550050,48549981
SB05G006550	+	1	0
SB01G004730	+	47	2	3800040,3800201
SB01G040380	-	19	3	63729554,63729570,63729586
SB02G007350	+	5	0
SB03G001100	-	24	6	893338,893289,893351,893394,893409,893463
SB07G002070	-	16	3	2208992,2208969,2208981
SB06G028330	+	401	11	57135351,57135363,57135329,57135339,57135318,57135296,57135306,57135398,57135378,57135287,57135487
SB04G034570	+	3	0
SB04G000750	-	1740	19	564794,564783,564752,564833,564803,564727,564818,564673,564876,564708,564774,564689,564736,564847,564664,564718,564648,564761,564864
SB04G002870	-	3	1	2684826
SB02G018560	-	1	0
SB02G009115	-	3	0
SB01G021190	-	10	1	24667652
SB01G008195	-	29	5	7069314,7069285,7069335,7069251,7069299
SB06G031930	-	2	0
SB01G050140	-	15	1	73098418
SB06G014520	+	5	1	40202847
SB09G002040	+	324	10	2153196,2153159,2153172,2153147,2153182,2153105,2153221,2153126,2153084,2153205
SB08G019860	-	8	2	50832798,50832832
SB07G027910	+	1	0
SB03G035280	-	2	0
SB09G005235	+	3	0
SB03G003820	-	6	1	4068858
SB03G039760	+	5	2	67428248,67428347
SB01G016180	-	5	1	15952604
SB01G041110	-	12	1	64397451
SB04G003510	+	12	3	3364997,3364970,3364984
SB10G029310	-	1	0
SB04G025880	+	3	1	55654206
SB01G045690	-	2	1	68742951
SB01G030530	-	1	0
SB09G024220	+	16	3	53770848,53770927,53770813
SB03G006070	+	140	9	6164918,6164810,6164908,6164970,6164843,6164864,6164981,6164929,6164797
SB05G000270	+	10	1	97134
SB10G005090	-	1	0
SB01G016900	+	1	0
SB02G022430	+	24	2	55444284,55444210
SB07G029230	-	207	7	64305720,64305707,64305778,64305744,64305836,64305760,64305820
SB06G000270	+	2	0
SB01G040660	+	1	0
SB04G033740	-	3	0
SB06G022780	+	6	2	52007636,52007601
SB03G013290	-	166	14	16263717,16263701,16263759,16263773,16263733,16263832,16263685,16263624,16263643,16263787,16263810,16263596,16263653,16263749
SB04G037300	-	3	1	66958869
SB01G020330	-	11	2	22496089,22496105
SB03G038070	+	5	1	66017657
SB01G028870	-	61	12	50297537,50297388,50297426,50297474,50297584,50297546,50297567,50297363,50297374,50297417,50297500,50297556
SB03G006420	-	8	1	6568666
SB07G000980	-	200	10	866902,866885,866942,867065,867009,867024,866911,866921,867102,866932
SB06G031710	+	5	1	60011750
SB01G020180	+	2	1	22323479
SB09G001510	-	26	1	1474248
SB10G005660	-	1	0
SB10G023830	+	59	4	52582749,52582774,52582762,52582732
SB06G003053	-	5	2	6206406,6206491
SB04G026850	-	48	5	56813609,56813652,56813675,56813583,56813642
SB05G002770	-	3	0
SB05G002000	+	86	5	2206037,2205988,2206123,2205968,2206047
SB09G017170	-	24	2	42979458,42979430
SB02G038330	+	5	1	72611025
SB02G002070	+	13	3	2074956,2074930,2074939
SB10G007900	+	13	2	7845857,7845830
SB03G043200	-	8	1	70568350
SB08G008320	+	23	4	15917528,15917513,15917493,15917478
SB06G029640	+	1	0
SB03G016191	+	15	1	25924857
SB10G010060	+	10	2	12308996,12309476
SB01G036470	-	2	0
SB09G006040	-	18	2	8653623,8653650
SB03G028740	-	75	5	56775115,56775103,56775086,56775076,56775146
SB05G003700	-	19	3	4287072,4287132,4287147
SB06G034170	+	9	1	62078689
SB09G002690	-	56	6	2917400,2917301,2917284,2917261,2917343,2917386
SB02G038490	-	203	7	72725283,72725262,72725202,72725226,72725251,72725299,72725315
SB01G021690	+	12	4	25649009,25648915,25648961,25649058
SB02G031630	-	4	0
SB01G018450	+	124	7	19198846,19198944,19198964,19198982,19198973,19199000,19198860
SB01G013800	+	15	3	12858142,12858133,12858121
SB07G023310	-	22	5	58182721,58182677,58175806,58176003,58182730
SB04G000980	-	5	0
SB07G025040	+	160	7	60039939,60039964,60039909,60039975,60040043,60040004,60039950
SB01G014620	-	11	2	13926172,13926157
SB01G032120	-	9	1	54963937
SB10G004560	-	14	3	4043298,4043328,4043360
SB03G029880	+	72	6	58146347,58146233,58146360,58146330,58146219,58146201
SB08G019090	+	2	0
SB03G006850	+	22	3	7092298,7091845,7092071
SB07G026080	-	17	5	61262597,61262519,61262534,61262663,61262573
SB04G006880	+	2	0
SB08G017720	+	53	3	47505500,47505511,47505485
SB04G037310	-	4	1	66965847
SB03G041600	-	28	1	69109843
SB01G044520	+	42	5	67664160,67664124,67664221,67664133,67664097
SB08G017270	+	2	0
SB08G007150	+	47	6	12093662,12093502,12093310,12093426,12093698,12093471
SB01G004970	-	11	2	4056072,4055997
SB04G024680	+	7	1	54417580
SB03G041040	-	8	1	68570158
SB02G031820	+	1	0
SB01G033570	+	45	6	56898919,56898929,56898946,56898872,56898955,56898972
SB03G043430	-	16	2	70760686,70760669
SB04G007100	-	39	5	7167964,7167955,7167902,7167978,7167911
SB04G004800	+	11	2	4599276,4599310
SB02G000915	-	1	0
SB02G029070	-	1	0
SB06G011830	-	1	0
SB10G026190	+	45	6	55543810,55543851,55543831,55543473,55543499,55543841
SB10G007010	+	11	2	6824833,6824988
SB01G038840	-	4	1	62327282
SB03G027800	-	13	2	55464100,55464165
SB01G010190	-	26	4	9056066,9055982,9055997,9056080
SB09G001580	+	17	1	1542193
SB10G030910	+	922	6	60566461,60566444,60566431,60566476,60566500,60566421
SB03G041440	-	10	2	68952279,68952291
SB04G025120	+	4708	15	54972411,54972401,54972420,54972385,54972353,54972433,54972343,54972332,54972458,54972374,54972449,54972467,54972365,54972287,54972660
SB03G008490	+	191	6	9057341,9057163,9057310,9057288,9057451,9057511
SB01G036600	+	5	1	60236265
SB10G001740	+	1	0
SB03G031020	+	7	1	59350608
SB01G035880	-	4	0
SB04G029870	-	2	0
SB01G013080	+	12	1	12115531
SB10G000440	-	7	2	239587,239634
SB02G040780	+	3	1	74684973
SB01G042970	+	3	1	66281312
SB03G038020	+	206	11	65970013,65969995,65970025,65969960,65970004,65969895,65969857,65969937,65969878,65969828,65969866
SB02G027840	+	15	1	63113204
SB03G009580	+	237	11	10338107,10338032,10338007,10338090,10338053,10338167,10338120,10338188,10338201,10338133,10338077
SB02G043090	-	30	3	76858470,76858496,76858534
SB03G037080	+	15	3	65112680,65112801,65112645
SB01G003690	-	7	1	2971915
SB07G024110	-	44	1	59108699
SB03G034750	-	7	2	62923069,62923028
SB03G047340	-	1	0
SB02G026650	+	1	0
SB06G010096	+	20	2	28143907,28143916
SB01G027330	+	48	4	46979171,46979238,46979096,46979182
SB01G007760	+	93	7	6685169,6685239,6685146,6685204,6685040,6685067,6685249
SB03G002800	+	2	0
SB03G036740	-	1	0
SB03G029110	+	19	2	57255651,57255666
SB01G041380	-	1	0
SB06G026170	+	1	0
SB06G000860	+	1	0
SB03G025870	-	74	1	52030771
SB09G019100	+	88	6	47681705,47681650,47681664,47681632,47681609,47681784
SB01G042450	+	73	4	65724226,65724196,65724214,65724107
SB06G030940	-	1	0
SB10G013010	+	10	2	20132244,20132265
SB04G022680	-	34	2	52274611,52274511
SB02G032800	+	32	5	67433258,67433244,67433287,67433223,67433274
SB02G021040	-	24	4	52008555,52008760,52008653,52008702
SB03G012960	+	58	5	15798633,15798732,15798782,15798654,15798691
SB05G005640	+	162	8	7724660,7724638,7724681,7724670,7724579,7724708,7724650,7724723
SB02G025790	-	37	4	60780080,60780050,60780066,60780031
SB09G021240	-	10	2	50691218,50691343
SB10G022410	+	3	0
SB02G024590	+	4	0
SB01G045810	+	1	0
SB01G050670	-	18	2	73827029,73827071
SB01G048980	-	12	1	71955021
SB02G043210	-	1	0
SB05G008630	+	33	6	16841911,16841930,16841890,16841941,16841999,16841867
SB02G024470	-	793	15	58862981,58862961,58862841,58862868,58862856,58862937,58862813,58862889,58862990,58862780,58862972,58862797,58862951,58862911,58862826
SB08G001005	-	4	0
SB06G003040	-	8	2	6132196,6132038
SB08G002770	+	10	2	2937695,2937508
SB05G022090	+	18	4	53699918,53699823,53699976,53699843
SB02G004670	-	12	2	5336509,5336486
SB08G003590	-	14	3	4102746,4102587,4102601
SB01G011250	+	9	1	10128386
SB01G047450	+	1	0
SB04G029540	-	1	0
SB10G001440	-	2	0
SB01G043630	-	6	1	66778709
SB10G003680	+	5	1	3194810
SB01G047116	-	1	0
SB06G023570	+	190	12	52652526,52652507,52652434,52652570,52652455,52652466,52652613,52652475,52652494,52652540,52652601,52652516
SB09G018180	+	8	1	45615948
SB04G000830	+	2	0
SB05G026350	-	1	0
SB10G010850	+	1	0
SB07G022155	-	3	1	56485586
SB10G030120	-	35	7	59852271,59852115,59852219,59852248,59852293,59852326,59852129
SB05G005300	+	208	2	6969574,6969537
SB01G021920	-	4	1	26647691
SB01G045480	-	87	7	68568791,68568605,68568780,68568566,68568589,68568762,68568801
SB08G000470	+	12	2	379927,379889
SB09G020910	-	1	0
SB02G040020	+	7	2	74115508,74115495
SB03G007320	+	4	1	7625150
SB03G001113	-	3	0
SB01G006330	+	314	10	5311508,5311528,5311686,5311491,5311560,5311545,5311475,5311656,5311677,5311645
SB09G002860	-	2	0
SB08G007745	+	3	1	14613766
SB04G032610	-	2	1	62576541
SB10G008206	+	6	2	8224667,8224656
SB06G034180	+	12	2	62081711,62081690
SB02G029030	+	79	7	64208179,64208167,64208242,64208263,64208188,64208220,64208158
SB05G023010	-	65	4	55409475,55409570,55409380,55409464
SB10G029170	+	1	0
SB04G035140	+	106	6	64948562,64948584,64948531,64948646,64948656,64948546
SB01G018740	+	1	0
SB01G009590	+	5	1	8371826
SB02G034820	+	1	0
SB07G027940	-	5	0
SB02G024890	-	17	1	59561474
SB09G016140	+	11	2	40549337,40549323
SB01G041640	-	24	1	64933592
SB02G024670	+	30	5	59163667,59163631,59163641,59163691,59163651
SB08G001540	-	167	4	1493885,1493852,1493869,1493843
SB07G027785	+	2	0
SB09G017810	+	13	3	44286244,44286268,44286287
SB06G017025	-	15	3	46190336,46190425,46190394
SB03G002080	+	42	3	1952982,1952958,1952970
SB01G008230	+	33	1	7128906
SB10G009560	-	68	4	10795140,10795206,10795161,10795170
SB04G021540	-	2	0
SB04G002080	+	49	6	1912869,1912840,1912851,1912890,1912860,1912878
SB06G027770	-	131	7	56594374,56594394,56594483,56594474,56594569,56594227,56594594
SB02G036210	-	1	0
SB01G004375	-	6	2	3498368,3498502
SB01G033730	-	80	5	57016891,57016882,57016916,57016959,57016872
SB09G027810	+	155	9	56845290,56845219,56845234,56845204,56845303,56845246,56845317,56845354,56845279
SB07G003670	-	2	0
SB01G042430	-	4	0
SB04G035070	-	9	1	64861307
SB02G032820	-	38	2	67445554,67445579
SB10G015890	-	72	7	27807330,27807361,27807143,27807163,27807296,27807310,27807224
SB01G005000	-	16	4	4075664,4075686,4075721,4075696
SB01G030080	-	2	0
SB05G002060	-	4	1	2242554
SB06G024740	-	8	1	53794007
SB01G029610	+	175	5	51687406,51687346,51687378,51687478,51687538
SB06G003300	-	45	5	7140547,7140562,7140632,7140700,7140571
SB02G041830	-	3	0
SB06G028810	+	2	0
SB09G002740	+	39	8	2986342,2986171,2986199,2986244,2986353,2986121,2986188,2986223
SB09G023130	-	137	5	52780699,52780736,52780712,52780660,52780726
SB01G006980	-	2	0
SB02G041010	+	15	4	74919169,74919154,74919087,74919197
SB08G020560	+	10	1	51597915
SB04G017390	+	1	0
SB03G045740	-	3	1	72986186
SB10G024980	+	2	0
SB08G022950	+	4	1	55084706
SB06G021000	+	6	1	50380960
SB02G006110	+	1	0
SB01G033350	+	3	0
SB02G033780	-	7	1	68296295
SB03G012700	-	5	1	15216703
SB03G004770	-	121	11	5066791,5066846,5066777,5066683,5066730,5066806,5066656,5066828,5066857,5066707,5066747
SB06G030230	+	1	0
SB01G010610	-	39	4	9367652,9367676,9367710,9367734
SB04G030290	+	2	0
SB06G028830	-	6	2	57550126,57550140
SB03G030330	-	1	0
SB09G021993	+	1	0
SB09G015250	-	18	2	38367139,38367130
SB01G049530	-	9	1	72472727
SB03G031400	+	9	2	59800152,59800181
SB01G019490	-	27	5	21022119,21021972,21022161,21022054,21022145
SB02G024596	-	1	0
SB06G034010	-	1	0
SB01G026860	+	52	2	45972018,45972006
SB02G034000	+	10	1	68533417
SB03G008200	+	17	2	8729245,8729356
SB10G000450	+	23	6	255743,255805,255724,255838,255874,255922
SB01G047580	+	1	0
SB02G032520	-	28	5	67279119,67279381,67279390,67279497,67279349
SB03G040900	+	445	15	68417363,68417397,68417418,68417464,68417443,68417382,68417407,68417431,68415544,68417346,68417473,68417596,68417452,68417520,68417542
SB09G019510	-	6	1	48359085
SB09G006470	-	3	1	10314179
SB07G025970	-	54	9	61105170,61105293,61105325,61105050,61105160,61104815,61105074,61105032,61105311
SB01G038070	+	4	1	61673306
SB03G002770	-	1	0
SB01G037810	+	5	1	61385501
SB09G000600	+	89	8	397783,397829,397705,397753,397681,397723,397795,397840
SB08G012560	-	81	4	33992335,33992461,33992326,33992262
SB06G025930	+	2	0
SB04G004150	-	21	3	3953085,3953174,3953205
SB01G039150	+	20	5	62599630,62599651,62599601,62599920,62599639
SB04G008770	-	1	0
SB09G023970	-	4	1	53578358
SB07G002330	+	4	1	2530264
SB02G002440	-	4	1	2564502
SB03G045010	+	4	1	72333603
SB03G042700	-	11	2	70042850,70042860
SB01G041760	+	30	3	65019353,65019540,65019362
SB02G011010	-	2	0
SB04G008750	-	44	5	10303896,10303662,10303671,10303706,10303734
SB03G028730	+	26	1	56774616
SB03G032610	+	15	3	61034515,61034340,61034360
SB02G025760	-	27	2	60721868,60721884
SB05G026740	+	25	3	60695514,60695488,60695524
SB01G034550	+	65	7	58025259,58025408,58025388,58025237,58025357,58025218,58025274
SB07G014860	-	61	4	36454095,36454105,36454148,36454125
SB01G006440	+	6	1	5440390
SB03G039800	-	356	12	67441032,67441021,67441042,67441071,67441053,67441087,67441062,67441235,67440753,67441173,67441011,67441137
SB01G000750	-	6	1	736185
SB09G022670	-	31	4	52282082,52282114,52282072,52282172
SB03G026070	+	29	4	52456107,52456091,52456065,52456121
SB09G023930	-	10	2	53541513,53541491
SB06G021370	+	45	6	50666843,50666775,50666824,50666872,50666796,50666806
SB03G039320	-	225	14	67023088,67023119,67023139,67023167,67023049,67023037,67023280,67023210,67023151,67022953,67023110,67023130,67022983,67023064
SB02G034580	-	2	1	69114880
SB04G010660	-	11	2	14814980,14815185
SB02G040320	-	3	1	74299428
SB03G003270	+	5	1	3422049
SB01G001750	+	9	2	1532714,1532773
SB03G003100	+	20	5	3190068,3190101,3190139,3190077,3190090
SB06G022320	-	63	4	51555008,51554975,51555017,51555036
SB03G029930	-	42	4	58216898,58216939,58216889,58216930
SB08G022965	+	8	1	55105176
SB01G003800	+	7	1	3055061
SB08G005125	+	1	0
SB03G001900	-	2	0
SB05G019520	-	3	1	47747900
SB01G011280	-	17	4	10137561,10137659,10137628,10137640
SB04G002280	-	4	0
SB06G028450	+	187	10	57237431,57237377,57237397,57237467,57237419,57237651,57237446,57237199,57237455,57237510
SB03G036410	+	5	1	64471170
SB08G014870	-	16	1	38978128
SB08G022700	+	1	0
SB08G004790	+	277	5	5949691,5949702,5949718,5948759,5949727
SB06G032380	-	2	1	60532570
SB02G001600	+	7	1	1462561
SB02G033100	-	1	0
SB09G025235	+	37	2	54716308,54716296
SB01G017050	+	66	9	17264507,17264526,17264616,17264438,17264574,17264607,17264626,17264379,17264398
SB04G008090	-	155	6	8874017,8873937,8873980,8873949,8873966,8874005
SB04G022790	-	5	2	52395148,52395597
SB07G002080	+	11	1	2227167
SB04G033870	-	23	3	63774087,63773961,63773941
SB04G004030	+	35	6	3867592,3867516,3867442,3867451,3867531,3867543
SB04G028440	+	2	0
SB04G021350	-	44	7	50359874,50358901,50358892,50359792,50359803,50359888,50359938
SB02G014690	-	86	6	28678459,28678565,28678485,28678502,28678469,28678551
SB10G005060	-	9	2	4540436,4540390
SB01G045100	-	4	1	68242081
SB01G019610	-	65	8	21388226,21384822,21388201,21388284,21388239,21388128,21388472,21388497
SB07G006550	-	14	4	9639773,9639757,9639905,9639830
SB06G022580	-	34	3	51773104,51773077,51773129
SB04G035390	-	3	1	65213802
SB05G027230	+	6	1	61443267
SB02G024190	-	8	2	58394119,58394105
SB01G006540	-	56	9	5526073,5526111,5525974,5526021,5526153,5526163,5526231,5526064,5526082
SB03G028930	-	1	0
SB08G020910	+	38	4	52383301,52383315,52383269,52383288
SB10G006110	-	2	0
SB03G000600	+	1	0
SB01G045700	-	21	3	68762763,68762789,68762681
SB03G012970	+	11	2	15805571,15805737
SB03G013540	+	27	5	17017729,17017743,17017684,17017979,17017961
SB01G027250	+	17	1	46718431
SB06G000653	+	67	7	811825,811928,811862,811904,811937,811964,811847
SB10G022000	-	2	0
SB09G027040	+	4	1	56167598
SB02G041470	-	44	5	75277715,75277725,75277685,75277825,75277887
SB02G030180	-	9	1	65285674
SB04G003150	-	6	2	2950273,2950199
SB03G047520	-	8	2	74416954,74416997
SB03G001740	-	15	4	1568585,1568888,1569004,1568436
SB06G030680	+	2	0
SB08G000250	-	6	2	50324,50282
SB02G038080	+	3	1	72384433
SB03G037730	-	40	5	65695681,65695719,65695566,65695587,65695739
SB01G049600	+	4	1	72567568
SB07G002420	-	10	2	2625959,2626036
SB04G023460	+	29	1	53172094
SB04G026200	-	12	3	55962109,55962042,55962100
SB10G012990	-	4	0
SB02G003980	+	9	1	4392579
SB03G003460	+	44	8	3660212,3660102,3660196,3660230,3660041,3660020,3660136,3660258
SB01G037630	+	1	0
SB01G004670	+	3	1	3740365
SB01G043910	+	1	0
SB06G023220	+	7	1	52401505
SB01G035210	+	14	1	58734399
SB10G028620	-	4	0
SB01G034670	+	2	0
SB01G011710	-	13	3	10590192,10590231,10590241
SB01G040970	-	420	7	64254842,64254881,64254893,64255023,64254851,64254822,64254868
SB10G003760	-	1	0
SB01G006100	+	46	3	5085303,5085275,5085361
SB05G019070	+	22	2	46530816,46530807
SB03G035640	+	25	6	63659154,63659078,63658988,63659107,63659000,63659038
SB01G033855	+	24	2	57250345,57250382
SB09G022970	+	94	8	52599527,52599587,52599607,52599575,52599684,52599597,52599560,52599623
SB09G016880	+	18	4	42526844,42526855,42526885,42526827
SB05G024070	+	4	1	56968535
SB03G005870	-	4	1	5983110
SB01G028110	+	35	10	48992872,48992981,48992997,48992839,48992848,48992889,48992940,48993098,48992900,48992972
SB07G023430	+	329	5	58373085,58373074,58373031,58373056,58373015
SB01G000880	+	6	1	837122
SB02G002660	+	3	1	2811377
SB03G028130	-	4	1	55902462
SB07G019370	+	40	4	49916185,49916123,49916161,49916234
SB01G047740	-	2	0
SB08G015360	-	4	0
SB06G030360	+	19	4	58816270,58816240,58816295,58816189
SB07G024080	+	12	2	59092869,59092892
SB03G042280	-	48	4	69673617,69673638,69673682,69673670
SB05G025260	-	40	4	58557750,58557535,58557644,58557654
SB06G023480	+	11	2	52603433,52603481
SB03G034800	-	293	7	62967045,62967077,62967054,62967094,62967125,62967034,62967064
SB01G030790	-	6	1	53428266
SB06G027920	+	4	1	56768045
SB01G012200	+	2	0
SB09G002530	-	32	3	2745642,2745814,2745653
SB01G031520	+	19	2	54110542,54110610
SB08G018820	+	6	2	49249934,49249910
SB02G034850	-	1	0
SB03G034030	-	1	0
SB03G038860	-	66	6	66649979,66649928,66649948,66649906,66649964,66650038
SB10G005730	-	36	6	5220702,5220641,5220739,5220460,5220650,5220661
SB02G026740	-	19	2	61937800,61937812
SB06G027180	-	2	0
SB01G038220	-	2	0
SB02G008120	+	4	0
SB03G006630	-	1	0
SB03G006300	+	2	0
SB08G007750	+	377	11	14621961,14621938,14621994,14621983,14622007,14621923,14622016,14621971,14622025,14622034,14621947
SB01G044300	-	14	1	67439311
SB10G026740	-	1	0
SB01G050610	-	68	4	73690436,73690447,73690456,73690562
SB01G005550	-	7	2	4542398,4542425
SB01G046870	-	10	2	69985742,69985731
SB03G024040	-	2	0
SB01G015520	-	31	3	15029527,15029500,15029510
SB03G037950	-	118	7	65840523,65840475,65840456,65840405,65840418,65840514,65840440
SB01G000620	-	13	3	556125,556145,556176
SB01G006630	+	51	6	5591045,5590978,5590969,5583213,5591111,5590942
SB08G003330	-	34	9	3674203,3674240,3673841,3674071,3673922,3674095,3674181,3674107,3674225
SB01G028080	+	3	1	48954072
SB04G035610	+	69	6	65515927,65515896,65515912,65515884,65515990,65515946
SB10G019330	+	65	2	41180165,41180105
SB03G002950	+	46	2	2980364,2980376
SB03G008310	-	3	0
SB03G024476	+	1	0
SB09G021160	-	5	1	50595123
SB02G002760	+	1	0
SB02G034060	+	26	4	68575028,68575056,68575066,68575077
SB04G036700	-	1	0
SB01G006550	-	24	6	5531031,5530990,5531046,5531057,5531072,5531170
SB01G006810	+	1	0
SB03G045170	-	1	0
SB04G036010	-	2	0
SB01G004210	+	13	3	3391822,3391841,3391785
SB03G024860	-	33	5	49807591,49807524,49807612,49807651,49807641
SB04G036030	+	9	3	65824634,65824612,65824646
SB02G037020	-	1	0
SB02G009640	-	52	1	13789746
SB01G034120	+	11	1	57584727
SB01G043660	-	44	7	66805513,66805419,66805526,66805557,66805681,66805395,66805428
SB02G009970	-	14	3	14522203,14522213,14522188
SB09G023300	+	26	4	52935631,52935544,52935519,52935609
SB03G042630	-	95	9	69996836,69996798,69996775,69996857,69996808,69996872,69996847,69996885,69996900
SB02G027950	-	7	2	63184320,63184293
SB01G049540	-	2	0
SB06G017750	+	14	2	47195197,47195170
SB10G000920	+	3	1	616474
SB05G008740	+	10	2	17298280,17298213
SB10G000940	-	107	11	658092,658163,658080,658111,658229,658256,658181,658131,658200,658266,658288
SB02G027070	+	4	2	62326275,62326259
SB01G004200	+	14	2	3381464,3381412
SB03G035670	-	168	9	63672047,63672018,63672073,63672027,63671987,63672009,63672038,63672061,63672325
SB02G027900	+	1	0
SB05G006880	+	22	4	11622389,11622341,11622362,11622413
SB09G018470	-	7	1	46198557
SB02G042600	-	27	1	76290634
SB02G026820	+	10	1	62041306
SB03G029530	+	218	6	57771418,57771395,57771427,57771377,57771444,57771357
SB09G025540	-	7	1	55018809
SB09G001650	+	1	0
SB03G003140	-	22	4	3233462,3233380,3233485,3233475
SB09G027860	+	5	1	56885772
SB07G018840	-	66	11	48360745,48360770,48360616,48360717,48360735,48360528,48360644,48360653,48360886,48360662,48360631
SB02G022560	-	7	1	55671774
SB06G021150	+	1	0
SB09G020340	+	10	1	49618701
SB03G035550	+	7	2	63616165,63616067
SB01G031410	-	3	0
SB06G028870	+	3	1	57605611
SB06G025130	-	36	1	54127939
SB01G005680	+	15	2	4682337,4682313
SB04G030550	-	25	2	60528796,60528781
SB07G000460	-	59	4	280436,280451,280462,280600
SB01G043020	-	81	5	66338616,66338595,66338523,66338780,66338604
SB06G034210	-	5	1	62109147
SB02G027640	-	1	0
SB09G020320	-	1	0
SB02G026450	+	3	1	61552342
SB02G004020	-	297	12	4503913,4503889,4503818,4503849,4503868,4503792,4503930,4503836,4503951,4503766,4503970,4503808
SB01G038000	+	20	2	61585410,61585472
SB07G004120	-	5	0
SB10G011790	-	121	8	17420076,17420163,17419992,17420056,17420153,17420196,17420018,17422654
SB01G030090	-	3	0
SB01G007080	+	14	3	6009523,6009564,6009610
SB09G023230	+	4	0
SB05G023930	-	1	0
SB01G003700	+	435	8	2981367,2981197,2981285,2981212,2981262,2981357,2981379,2981296
SB03G042710	-	41	4	70076116,70076390,70076402,70076415
SB01G043060	-	127	12	66384132,66384060,66384157,66384104,66384077,66384192,66384121,66384051,66384175,66384204,66384143,66384306
SB01G036620	+	67	4	60241166,60241043,60241083,60241008
SB09G020620	-	110	8	50018272,50018184,50018122,50018207,50018131,50018144,50018165,50018288
SB03G032620	-	35	3	61034920,61034791,61034815
SB03G042250	+	35	4	69665881,69665939,69665890,69665872
SB05G022745	+	2	1	54981570
SB07G020640	-	17	2	53477782,53477754
SB07G006230	-	6	0
SB06G033340	-	1	0
SB02G034230	-	20	4	68718238,68718508,68718191,68718217
SB07G021510	+	34	2	55568247,55568256
SB06G029102	-	2	0
SB01G019080	+	36	4	20127053,20127043,20126988,20126997
SB09G021990	-	1	0
SB10G030940	+	66	5	60590735,60590593,60590684,60590700,60590721
SB05G016740	+	80	8	41105981,41105887,41105915,41105949,41106003,41106056,41106035,41105990
SB01G027435	-	1	0
SB02G040250	+	6	1	74254319
SB04G032620	-	1	0
SB03G006220	-	22	2	6377966,6377978
SB05G004040	-	5	1	4765575
SB02G003880	-	22	3	4296523,4296478,4296191
SB04G006540	+	10	2	6571243,6571305
SB03G031950	+	67	6	60361667,60361470,60361499,60361642,60361448,60361531
SB02G034890	-	22	4	69345575,69345509,69345473,69345488
SB01G032370	-	2	0
SB07G005900	-	1	0
SB07G023470	-	6	2	58389043,58389102
SB10G026600	-	4	0
SB02G037650	+	14	2	71945514,71945523
SB06G016860	+	1	0
SB03G037400	-	151	10	65361650,65361631,65361663,65361606,65361689,65361572,65361589,65361674,65361542,65361640
SB08G015280	+	40	3	40199707,40199673,40199639
SB02G005440	+	21	4	6469506,6469489,6469527,6469515
SB10G023820	-	2	1	52568919
SB06G033930	-	37	3	61841396,61841431,61841452
SB04G022040	+	25	4	51275703,51275717,51275743,51275726
SB03G002330	+	25	1	2113734
SB03G033220	+	1	0
SB01G022230	-	16	3	27313123,27312973,27313110
SB06G019270	-	58	6	48843535,48843523,48843661,48843623,48843716,48843670
SB01G044710	-	3	1	67881841
SB03G003940	+	8	1	4174214
SB04G004990	-	30	8	4791434,4791639,4791517,4791583,4791648,4791669,4791593,4791503
SB10G030260	-	17	4	59946730,59946783,59946700,59946757
SB03G013420	+	9	1	16666940
SB06G019170	+	22	5	48760967,48761105,48761013,48761025,48760976
SB07G023960	+	1	0
SB06G024285	-	1	0
SB02G006330	-	23	2	7908877,7908851
SB08G016290	-	3	0
SB10G005063	+	1	0
SB10G031190	+	21	2	60815822,60815799
SB03G033330	+	27	5	61683698,61683627,61683711,61683435,61683668
SB04G033510	-	77	6	63412995,63413183,63413156,63413195,63413166,63413237
SB02G020830	+	39	1	51198798
SB04G037650	+	62	6	67237162,67237139,67237151,67237084,67237124,67237255
SB04G002860	+	12	2	2684221,2684006
SB09G026360	-	17	2	55648469,55648448
SB08G021150	-	9	2	52625668,52625714
SB01G036890	+	18	3	60468534,60468589,60468555
SB02G011420	-	22	1	18965974
SB01G027460	-	7	2	47427334,47427357
SB01G018820	-	5	1	19735988
SB04G003890	-	32	3	3743176,3743202,3743237
SB02G026750	+	7	2	61949164,61949329
SB02G030430	-	95	6	65489266,65489250,65489276,65489233,65489421,65489398
SB05G027090	+	17	3	61219584,61221831,61221818
SB04G028585	+	4	1	58742437
SB04G008910	+	22	3	10626012,10626049,10626059
SB01G040730	-	4	0
SB06G020700	+	59	3	50127381,50127360,50127337
SB04G001900	+	1	0
SB03G033560	+	22	4	61832401,61832284,61832385,61832414
SB03G023240	+	259	10	46425615,46425753,46425592,46425642,46425788,46425604,46425626,46425773,46425652,46425707
SB03G030620	-	59	2	58823380,58823366
SB04G007130	+	35	4	7209624,7209780,7209540,7209758
SB09G022110	-	3	1	51760284
SB03G035650	-	9	2	63660349,63660340
SB09G002030	-	85	3	2131024,2130983,2131011
SB02G044070	-	35	3	77871240,77871216,77871202
SB02G031460	-	31	3	66390385,66390366,66390468
SB06G023680	+	1	0
SB03G010380	-	14	2	11221916,11221934
SB01G047630	+	3	0
SB02G043080	-	39	4	76853200,76853120,76853103,76853066
SB03G046475	+	52	5	73592997,73592976,73593036,73592952,73593057
SB01G048780	+	3	0
SB06G017570	-	15	2	46983253,46983277
SB06G013230	-	46	5	36606551,36606441,36606648,36606569,36606584
SB01G048330	+	8	2	71368549,71368560
SB01G037760	-	15	1	61326155
SB06G014430	-	1	0
SB08G018940	+	32	4	49408938,49408743,49408919,49408949
SB08G023130	+	11	3	55278891,55278903,55278859
SB09G018580	-	2	0
SB02G002570	-	70	5	2668999,2668987,2668966,2669012,2669041
SB09G029490	+	4	1	58139871
SB01G036960	+	34	4	60517099,60517121,60517111,60517133
SB02G002840	-	37	2	3026729,3026858
SB01G029270	+	118	2	51134158,51134084
SB01G050390	-	5	1	73435479
SB08G023270	+	131	7	55394980,55395110,55395020,55395076,55395055,55394957,55395098
SB02G042990	-	1	0
SB05G003970	+	13	2	4729718,4729709
SB08G007220	-	107	12	12279288,12279344,12279310,12279110,12279125,12279246,12279265,12279279,12279178,12279231,12279297,12279319
SB09G029500	-	44	3	58142986,58143181,58143159
SB10G005960	+	208	11	5397153,5397121,5397097,5397858,5397071,5397843,5397175,5397136,5397162,5397191,5397871
SB10G007310	-	4	0
SB01G031850	+	8	1	54561163
SB01G029010	-	1	0
SB08G016710	+	3	1	44737677
SB06G026560	-	32	5	55603860,55603839,55603785,55603824,55603848
SB02G005430	-	4	1	6414417
SB01G021000	+	5	2	24264811,24264983
SB04G030670	+	1	0
SB02G032410	-	1	0
SB01G006690	-	104	11	5637430,5637307,5637369,5637447,5637473,5637500,5637397,5637287,5637328,5637378,5637418
SB06G020390	-	15	3	49842719,49842652,49842728
SB03G041110	+	49	6	68656631,68656588,68656612,68656597,68656622,68656640
SB03G039180	+	3	1	66933890
SB06G019110	-	176	9	48721931,48721907,48721883,48721843,48721823,48721833,48721861,48721980,48721955
SB10G001350	-	3	1	1116553
SB04G004620	-	12	2	4436929,4436957
SB01G012070	-	8	2	11003580,11003607
SB01G001680	-	6	1	1494174
SB08G004980	+	1	0
SB04G005050	+	21	3	4849186,4845708,4849147
SB02G022590	-	2	1	55702696
SB02G032725	-	69	5	67386068,67386144,67385947,67385962,67386057
SB06G032570	+	6	1	60717412
SB04G028290	+	36	5	58373624,58373565,58373514,58373577,58373606
SB04G007340	-	97	6	7542962,7542935,7542973,7542946,7542994,7542921
SB04G023010	+	30	4	52674954,52674993,52674973,52675061
SB03G036240	+	38	2	64274775,64274701
SB06G024590	-	120	5	53686519,53686501,53686528,53686490,53686549
SB03G026500	+	64	9	53306909,53306976,53306949,53306887,53306860,53306787,53306939,53306958,53306897
SB01G036420	-	25	3	60020394,60020367,60020385
SB01G008930	-	116	4	7683444,7683427,7683408,7683462
SB04G007470	+	29	2	7816249,7816226
SB01G002790	-	8	2	2300664,2300782
SB01G017890	+	7	1	18528095
SB10G004940	+	7	1	4415596
SB04G024780	-	1	0
SB05G015800	+	2	1	34321084
SB01G012180	-	17	3	11154107,11154265,11154052
SB09G028430	+	1	0
SB03G038110	+	11	2	66060505,66060519
SB04G002910	+	12	2	2759645,2759668
SB07G025350	+	174	9	60450215,60450289,60450258,60450239,60450302,60450145,60450178,60450206,60450227
SB03G037670	-	7	2	65616036,65615953
SB04G035700	-	93	7	65590630,65590695,65590745,65590704,65590686,65590659,65590646
SB01G014180	+	22	3	13373213,13373093,13373196
SB03G030990	-	1	0
SB02G001070	+	1	0
SB03G044510	-	17	1	71860575
SB04G035690	-	43	4	65588774,65588755,65588708,65588765
SB01G033880	-	23	2	57276175,57276184
SB07G020610	+	70	1	53465934
SB05G002230	-	17	4	2390950,2390974,2391004,2390995
SB04G010180	-	5	0
SB07G020830	+	5	0
SB05G005340	+	5	0
SB03G041410	+	17	2	68932138,68932197
SB03G003520	+	3	0
SB02G029900	-	7	1	64975604
SB02G031535	-	14	3	66443199,66443177,66443250
SB03G034918	+	2	1	63087701
SB02G021800	-	1	0
SB07G007800	-	7	2	12610626,12610635
SB05G022830	-	1	0
SB01G035190	+	5	0
SB01G033780	-	7	2	57131892,57132606
SB01G027630	-	3	0
SB09G003410	+	4	1	3932682
SB02G015110	-	52	3	29504431,29504477,29504468
SB01G016010	+	1	0
SB06G020065	-	3	1	49589807
SB07G021500	-	143	8	55538666,55538633,55538678,55538704,55538695,55538719,55538559,55538654
SB03G042360	+	17	2	69751177,69751186
SB02G038270	-	8	1	72507843
SB04G005770	+	8	1	5661547
SB01G033110	+	2	0
SB08G022020	+	23	2	53782512,53782534
SB02G039436	+	13	3	73539025,73539073,73539058
SB03G009370	+	1	0
SB01G048110	-	4	0
SB06G020170	+	27	4	49704454,49704470,49704424,49704440
SB06G023370	-	7	2	52524060,52524044
SB06G000400	-	37	2	378446,378482
SB01G010820	+	25	4	9720690,9720625,9720702,9720790
SB01G005990	+	49	2	5013345,5013363
SB02G018310	-	30	1	44072382
SB01G007090	-	5	1	6010555
SB02G025360	-	6	2	60132433,60132534
SB02G034470	-	1	0
SB01G001940	+	115	4	1680815,1680833,1680753,1680667
SB03G042270	+	3	0
SB03G008810	+	12	3	9559139,9558971,9558995
SB09G003560	+	3	0
SB01G044880	-	2	0
SB06G003790	-	2	0
SB01G042735	-	1	0
SB04G033720	-	2	0
SB06G033680	-	7	2	61594050,61594115
SB01G006940	-	1	0
SB01G008600	-	11	1	7429610
SB09G007390	+	16	2	13094062,13093859
SB10G025580	+	5	1	54925164
SB06G017970	+	3	1	47434573
SB05G018790	-	1	0
SB04G000780	-	56	9	598977,599116,599060,598968,598946,599102,599257,599267,598937
SB02G012030	-	2	0
SB01G016400	+	67	7	16462316,16462297,16462275,16462327,16462357,16462307,16462288
SB04G009880	-	42	6	12581089,12581074,12581107,12581222,12581238,12581127
SB07G002090	-	86	5	2230356,2230390,2230328,2230376,2230297
SB03G029760	+	5	1	57957918
SB08G016490	+	3	1	44018093
SB02G041190	-	7	1	75036124
SB01G035960	-	11	1	59603221
SB09G001880	+	4	1	1911498
SB03G001720	-	2	0
SB03G002210	-	5	2	2033525,2033302
SB01G041460	+	34	6	64784520,64784578,64784657,64784588,64784602,64784643
SB07G026230	-	46	6	61456383,61456374,61456308,61456411,61456324,61456348
SB01G035270	-	45	3	58800993,58800950,58801018
SB06G022860	+	13	3	52083866,52083848,52083908
SB02G021050	-	9	2	52013918,52014510
SB02G026150	-	1	0
SB01G006370	+	217	8	5374073,5374092,5374107,5374024,5374117,5374049,5374039,5374082
SB10G026170	+	2	0
SB02G034910	+	1	0
SB01G041880	-	4	1	65107159
SB03G031270	-	27	2	59629539,59629559
SB01G044080	+	30	5	67245507,67245442,67245523,67245468,67245490
SB01G046790	+	31	5	69932646,69932541,69932623,69932479,69932520
SB01G032610	+	3	1	55572754
SB08G005090	-	6	2	6496848,6497671
SB01G038570	-	20	1	62104799
SB01G042330	+	1	0
SB01G001770	+	13	3	1542501,1542432,1542371
SB1599S002010	+	203	7	2451,2475,2428,2511,2407,2387,2497
SB08G021670	-	8	2	53313242,53313158
SB01G038470	-	1	0
SB03G025400	+	48	4	51038590,51038463,51038560,51038581
SB02G000520	+	8	2	462186,462195
SB06G017700	-	2	0
SB07G014850	+	52	5	36442667,36442683,36442693,36442569,36442646
SB02G007480	-	362	8	9470664,9470722,9470696,9470681,9470707,9472282,9470453,9470624
SB04G005040	+	192	6	4840637,4840618,4840627,4840608,4840584,4840662
SB01G031080	+	1	0
SB03G025960	-	263	9	52211399,52211411,52211382,52211447,52211420,52211430,52211457,52211502,52211476
SB01G009340	+	2	0
SB01G039120	-	1099	14	62570043,62570070,62570263,62570057,62570093,62570032,62569991,62570254,62570146,62569969,62570084,62570157,62570181,62570277
SB01G005650	+	28	5	4627241,4627168,4627296,4627222,4627257
SB04G030700	+	173	6	60697107,60697132,60697159,60697120,60697068,60697148
SB04G027560	+	5	0
SB08G015230	-	1	0
SB09G027250	-	1	0
SB03G008730	+	38	6	9401436,9401343,9401417,9401408,9401132,9401353
SB03G009700	+	19	3	10463943,10464031,10463980
SB07G022500	+	17	3	57081229,57081211,57081239
SB04G024030	-	2	0
SB07G002880	+	1	0
SB07G004100	+	4	1	5158624
SB02G038365	-	240	9	72641915,72641900,72641929,72641882,72641958,72641858,72641846,72641971,72641938
SB04G028930	+	58	5	59007799,59007756,59007781,59007828,59007839
SB06G024890	-	94	4	53913052,53913043,53913113,53913092
SB04G003600	+	21	3	3410629,3410613,3410657
SB08G017330	-	1	0
SB01G020910	-	245	8	23938006,23937885,23937937,23937951,23937968,23938015,23937993,23937913
SB10G021120	+	3	0
SB06G021990	+	1	0
SB03G013850	+	2	1	18289760
SB10G000890	-	71	7	576369,576318,576290,576299,576394,576431,576346
SB01G033340	+	19	3	56572856,56572790,56572899
SB03G031500	+	26	4	59881895,59881797,59881872,59881931
SB03G033020	-	3	0
SB04G008060	+	4	1	8789115
SB07G002810	+	17	2	2986090,2986099
SB02G043380	+	115	8	77210354,77210429,77210551,77210475,77210457,77210439,77210342,77210365
SB04G001330	-	10	3	1129642,1129695,1129720
SB02G018650	-	186	9	45430841,45430910,45430867,45430814,45430892,45430881,45430790,45430824,45430857
SB01G024860	-	3	1	40252746
SB03G004680	+	39	2	5001308,5001326
SB01G033790	-	1	0
SB03G041185	-	12	1	68726667
SB04G002120	-	60	4	1941624,1941611,1941651,1941634
SB02G028770	+	42	7	63917392,63917711,63917344,63917320,63917332,63917461,63917549
SB01G032780	+	28	2	55701808,55701826
SB05G026460	-	2	0
SB10G028690	+	5	1	58562163
SB03G008970	+	5	1	9735794
SB09G020530	+	83	9	49873985,49873875,49874029,49873965,49873996,49874005,49873939,49873856,49873896
SB08G010420	+	21	2	24306985,24306956
SB05G021746	-	13	2	53127811,53127899
SB04G009310	+	1	0
SB09G026780	+	111	14	55979792,55979838,55979849,55979870,55979776,55979812,55979660,55979688,55979765,55979969,55979745,55979825,55979861,55979803
SB02G009810	+	65	5	14174394,14174371,14174343,14174380,14174403
SB01G019310	-	25	2	20663417,20663397
SB04G000850	-	4	0
SB07G001022	+	1	0
SB01G007750	+	2	1	6678134
SB01G041900	+	9	2	65141055,65141046
SB09G024270	+	36	4	53806387,53798930,53806396,53806420
SB01G049500	-	4	1	72447624
SB08G006380	+	1	0
SB06G033970	-	3	0
SB04G031240	+	6	1	61223932
SB03G039770	+	41	8	67436511,67436441,67436463,67436420,67436532,67436586,67436402,67436479
SB07G021590	-	16	2	55717260,55717272
SB09G024550	-	6	1	54084561
SB02G042190	+	15	4	75900210,75900051,75899981,75900134
SB03G027630	-	36	4	55297174,55297249,55297215,55297124
SB01G032340	+	11	1	55248990
SB04G026960	+	73	6	56897407,56897387,56897345,56897239,56897304,56897336
SB03G001150	+	1	0
SB06G033040	+	7	1	61070025
SB05G027150	+	3	0
SB08G001510	+	3	0
SB02G038980	+	20	5	73126431,73126418,73126339,73126361,73126397
SB05G004790	+	4	2	6185419,6185446
SB04G025200	-	11	1	55024579
SB02G029860	+	29	4	64950751,64950777,64950813,64950795
SB10G011095	+	25	3	15471572,15471699,15471612
SB10G028850	+	4	1	58676646
SB02G011150	+	98	6	18071809,18071818,18071834,18071766,18071783,18071860
SB03G032010	+	7	1	60418954
SB09G007880	+	86	5	14192221,14192172,14192152,14192107,14192163
SB02G032770	+	5	1	67419963
SB09G001985	+	27	5	2080814,2080943,2080981,2081002,2080864
SB03G007020	+	20	3	7236979,7237251,7237241
SB02G006060	-	25	2	7345083,7345071
SB04G001720	-	2	0
SB01G040570	+	6	2	63914383,63914400
SB09G030480	+	9	1	59029575
SB02G001480	+	1	0
SB01G039040	-	18	3	62493341,62493254,62493331
SB10G025660	-	5	1	55055943
SB02G040210	-	20	4	74227198,74227172,74227234,74227256
SB04G023440	-	13	2	53153697,53153735
SB01G035290	+	57	5	58829134,58829268,58829116,58828808,58829106
SB02G004050	-	18	2	4603188,4603199
SB03G035180	+	5	2	63354404,63354487
SB03G009050	-	76	3	9809227,9809237,9807975
SB06G029740	+	5	1	58324425
SB09G030110	+	19	3	58759179,58759132,58758563
SB03G002340	+	32	1	2117798
SB03G030750	-	5	1	58997887
SB01G040200	+	1	0
SB01G043480	-	1	0
SB10G025640	+	2	0
SB03G039710	+	9	1	67407009
SB06G027320	-	3	1	56228887
SB04G020720	+	4	1	48764906
SB01G047900	-	5	0
SB09G020550	-	23	4	49898562,49898573,49898615,49898585
SB02G003500	-	23	3	3949353,3949275,3949285
SB02G027290	+	13	1	62508974
SB10G010880	-	30	3	14529295,14529359,14529403
SB07G001450	-	5	1	1467024
SB03G041520	+	2	0
SB06G015310	+	2	0
SB05G025710	-	11	1	59129095
SB03G001530	+	3	0
SB02G032840	-	3	0
SB04G029270	+	4	1	59270441
SB02G025660	+	30	2	60651597,60651576
SB09G001295	-	2	0
SB04G024040	+	1	0
SB01G037350	+	14	4	60943674,60943653,60943574,60943599
SB07G019210	-	4	0
SB02G026400	-	10	3	61485750,61485865,61485696
SB10G012970	+	4	1	19768785
SB01G045670	-	10	2	68713542,68713620
SB04G033170	+	1	0
SB07G004990	+	23	2	6687788,6687771
SB06G011080	-	1	0
SB06G030400	-	5	0
SB03G004870	+	3	0
SB01G041870	+	8	1	65107274
SB01G046090	-	115	4	69140450,69140510,69140470,69140539
SB02G035680	+	27	5	70047894,70047885,70047950,70047982,70047961
SB10G006940	+	29	3	6710896,6711186,6711199
SB07G021600	+	20	1	55732121
SB08G018980	-	3	1	49441526
SB10G010790	+	3	0
SB06G023200	-	6	2	52391394,52391416
SB07G028830	+	22	6	63888984,63889033,63888938,63888971,63889021,63889338
SB04G027710	+	9	1	57609387
SB02G040400	+	6	0
SB03G033270	+	3	1	61627487
SB03G038220	-	29	5	66146967,66146988,66147062,66147073,66147130
SB10G008380	+	161	7	8563824,8563805,8563846,8563085,8563835,8563759,8563814
SB10G021950	+	12	2	48880003,48880036
SB02G009540	+	6	1	13618576
SB10G020470	-	3	1	44095924
SB03G008950	-	7	1	9723616
SB02G030880	+	1	0
SB01G011780	+	80	13	10664428,10664520,10664560,10664344,10664444,10664317,10664387,10664476,10664584,10664405,10664362,10664375,10664493
SB04G038360	+	1	0
SB06G029335	-	2	0
SB02G002530	+	11	2	2646949,2647010
SB02G043740	+	1	0
SB03G030500	+	25	2	58754588,58754699
SB01G017840	+	12	4	18495921,18496063,18495980,18495998
SB01G000910	+	33	6	875610,875635,875658,875677,875714,875619
SB09G001040	-	1	0
SB04G027680	-	1	0
SB09G029400	-	282	5	58074814,58074802,58074823,58074857,58074840
SB04G030100	+	58	5	60138005,60137993,60137936,60138108,60137964
SB01G001200	-	28	2	1131782,1131766
SB03G013480	-	1	0
SB05G026040	-	17	1	59604185
SB04G023230	-	13	4	52996674,52996758,52996735,52996801
SB06G033075	-	7	1	61115407
SB09G002570	-	27	3	2774848,2776184,2776199
SB07G019330	+	42	5	49682601,49682459,49682532,49682579,49682518
SB04G004380	-	14	3	4143503,4143476,4143519
SB06G017770	-	1	0
SB01G039590	+	69	5	63051104,63051138,63051160,63051178,63051149
SB02G040360	-	28	3	74321954,74322054,74322074
SB10G024200	-	23	5	53169662,53169582,53169636,53169606,53169688
SB09G000770	-	1	0
SB09G026950	-	7	2	56101756,56101739
SB10G009330	+	3	1	10168026
SB02G027380	+	1	0
SB09G004680	+	32	3	5683002,5682931,5682963
SB02G032230	+	7	2	67003343,67003330
SB03G009940	+	19	5	10743784,10743857,10743799,10743700,10743809
SB01G035360	+	14	3	58903700,58903757,58903742
SB04G009824	+	16	4	12490939,12491016,12491030,12491005
SB01G039230	+	14	2	62685676,62685667
SB03G033590	+	16	2	61850883,61850864
SB04G002700	-	1	0
SB03G003420	+	115	4	3638353,3638302,3638343,3638398
SB04G037280	-	109	12	66949882,66949869,66949923,66949982,66949935,66949967,66950004,66949949,66950013,66949843,66949858,66949891
SB07G009350	+	2	0
SB05G025620	-	2	0
SB02G018670	+	6	1	45452328
SB01G038410	-	8	1	61938562
SB02G030910	-	7	1	65905419
SB02G024730	+	28	2	59222449,59222426
SB05G008540	-	8	2	16286041,16286018
SB08G004900	-	6	2	6081002,6081057
SB03G011880	+	10	3	13621003,13621048,13621063
SB06G032115	+	3	0
SB06G017360	-	42	1	46632288
SB07G024670	-	10	1	59699760
SB03G009890	-	353	11	10646587,10646631,10646548,10646622,10646609,10646575,10646534,10646599,10646640,10646566,10646659
SB03G025310	+	37	2	50808236,50808246
SB08G002590	+	1	0
SB04G036870	+	96	3	66645492,66645482,66645435
SB10G026490	-	4	1	55900163
SB02G007620	+	3	0
SB06G016180	+	1	0
SB01G017460	-	137	10	17991686,17990005,17990053,17990027,17990122,17991668,17991677,17990062,17989990,17991696
SB01G004330	-	203	8	3467075,3467051,3467092,3467115,3467035,3467007,3467065,3467143
SB01G024673	-	1	0
SB03G026700	+	4	1	53580604
SB01G013980	+	26	3	13150572,13150456,13150524
SB0012S014630	+	3	0
SB06G020090	-	1	0
SB08G002620	+	413	5	2728400,2728447,2728411,2728459,2728431
SB09G007230	-	4	1	12047900
SB07G003460	+	3	0
SB01G014150	-	11	2	13340061,13340146
SB06G002180	-	3	0
SB03G036140	-	28	5	64157002,64157011,64157053,64156984,64165916
SB02G035940	-	4	1	70323458
SB06G021760	+	9	2	50962901,50962873
SB03G000310	+	5	1	164376
SB06G017910	+	7	2	47395643,47395816
SB08G020035	+	6	1	51106345
SB01G041400	+	13	1	64739003
SB01G004140	-	2	0
SB09G020410	-	21	4	49719276,49719249,49719234,49719207
SB01G030410	+	1	0
SB07G004130	+	7	1	5233874
SB01G048880	-	5	1	71842900
SB06G019780	+	8	1	49358626
SB07G019390	+	48	7	50016888,50016827,50016814,50016858,50016879,50016838,50016870
SB02G001340	+	2	0
SB01G003440	+	2	0
SB06G030270	-	2	0
SB01G040480	+	2	1	63824822
SB10G026550	+	6	2	55971976,55971997
SB02G011130	+	25	4	18051560,18051528,18051518,18051541
SB04G036550	-	6	1	66337001
SB03G040880	+	86	7	68404103,68403845,68403786,68403855,68403373,68403479,68403991
SB02G030400	-	2	0
SB01G015280	-	65	8	14760251,14760303,14760122,14760224,14760239,14760353,14760139,14760268
SB08G008280	+	17	3	15759060,15759087,15759140
SB03G003650	+	58	3	3889350,3889372,3889359
SB04G022810	-	9	1	52406568
SB04G028420	+	3	1	58481252
SB06G000780	-	31	2	1032328,1032354
SB02G027450	-	30	3	62703176,62703191,62703150
SB03G009290	+	159	8	10030248,10030328,10030272,10030294,10030352,10030184,10030259,10030305
SB08G022940	+	39	3	55078339,55078356,55078203
SB02G025700	-	95	4	60680057,60679967,60679957,60679987
SB03G030600	-	159	9	58814184,58814224,58814267,58814255,58814201,58814283,58814294,58814166,58814175
SB10G001250	-	7	1	1054135
SB02G019350	-	1	0
SB03G036800	-	4	2	64877775,64877642
SB08G021340	-	5	1	52940700
SB04G008330	+	52	3	9472212,9472198,9472223
SB03G027910	-	14	3	55613517,55613541,55613441
SB09G022690	-	1303	14	52298919,52298937,52298928,52298878,52298946,52298890,52298852,52298865,52298907,52298812,52299025,52298956,52298841,52298769
SB08G008340	-	9	2	15998281,15998329
SB07G001470	+	9	3	1557235,1557264,1557280
SB01G027260	+	13	2	46757217,46757103
SB06G031753	-	14	1	60048645
SB02G024880	+	117	5	59560977,59560986,59561002,59560968,59560912
SB04G006260	-	28	3	6220230,6220186,6220207
SB01G009900	+	15	1	8720738
SB08G001580	+	2	0
SB01G026890	+	1	0
SB04G019650	+	2	0
SB01G003520	+	33	4	2848832,2848853,2848812,2848788
SB10G008840	+	54	6	9270662,9270526,9270462,9270671,9270482,9270649
SB04G023210	-	152	7	52988010,52988000,52987950,52987978,52987940,52987966,52987989
SB03G010200	-	9	3	11035988,11036018,11035966
SB04G031150	-	8	1	61128157
SB01G021330	-	13	2	24894204,24894139
SB02G000750	+	13	1	601754
SB03G012600	-	3	1	15055535
SB10G006735	+	2	0
SB04G034800	-	2	1	64635292
SB09G027550	+	8	2	56649146,56649121
SB08G012570	+	11	2	34152024,34152012
SB06G017270	-	56	8	46528580,46528614,46528654,46528530,46528595,46528644,46528797,46528738
SB03G012770	+	7	1	15398440
SB02G029670	+	632	18	64768922,64768946,64768960,64768904,64768933,64768889,64768970,64768991,64769149,64769049,64768913,64769022,64768874,64768851,64768981,64769072,64769061,64769086
SB02G006430	+	1	0
SB03G031890	-	32	4	60254120,60254038,60254055,60254074
SB08G000420	-	1	0
SB02G021130	-	6	1	52347911
SB04G036220	-	9	1	65997221
SB02G031540	+	26	3	66459055,66454506,66459043
SB01G045950	+	1	0
SB04G006220	+	18	1	6178958
SB09G010430	-	14	2	21469833,21469861
SB05G017280	-	1	0
SB10G025990	-	20	3	55310236,55310167,55310200
SB09G017180	+	1	0
SB09G030030	+	1	0
SB03G037130	-	4	1	65152352
SB07G028470	-	1	0
SB08G008230	-	65	6	15422665,15422607,15422739,15422530,15422768,15422781
SB05G026900	-	94	3	60897301,60904735,60897381
SB06G025560	-	68	7	54517050,54517029,54517038,54517063,54517118,54517186,54520230
SB05G027420	-	28	3	61752325,61752402,61752369
SB07G000715	+	73	6	536705,536815,522904,523099,536690,522890
SB06G014760	-	1	0
SB01G040420	-	82	7	63776809,63776791,63776907,63776879,63776821,63776719,63776854
SB03G035900	-	15	2	63905836,63905781
SB01G045930	-	3	0
SB01G046660	-	60	4	69804248,69804282,69804068,69804315
SB09G027180	+	1	0
SB01G005610	+	2	0
SB03G028330	-	50	4	56112696,56112707,56112657,56112561
SB03G039470	+	13	1	67161500
SB06G025690	+	1	0
SB09G029140	+	2	0
SB05G004850	+	10	2	6271557,6271570
SB03G001230	-	39	3	1032520,1032511,1032557
SB01G032210	-	70	5	55092907,55092866,55092882,55092814,55092933
SB01G049780	-	81	2	72758546,72758530
SB03G005030	+	47	4	5247807,5247817,5247920,5247789
SB10G026800	-	1	0
SB01G005600	-	23	6	4572742,4572671,4572680,4572763,4572636,4572712
SB03G042720	+	79	3	70109094,70109061,70109104
SB09G027223	+	27	3	56335668,56335677,56335645
SB02G039766	+	1	0
SB01G043780	-	3	1	66886468
SB04G034710	-	10	3	64535785,64535836,64535862
SB06G021490	+	11	2	50742710,50742677
SB01G035430	+	37	1	58981452
SB04G033140	-	31	5	63064481,63064408,63064423,63064448,63064502
SB01G001670	+	18	4	1493548,1493500,1493529,1493478
SB05G001440	-	18	3	1507170,1507097,1507205
SB02G029560	+	7	1	64664670
SB01G013410	+	5	1	12411401
SB01G044620	+	3	1	67754939
SB02G041490	-	1	0
SB09G000590	-	7	1	393379
SB07G005300	+	1	0
SB01G023060	+	1	0
SB07G019200	-	8	1	48984687
SB02G032020	-	33	2	66775760,66775795
SB01G022390	-	86	8	27861431,27861512,27861536,27861564,27861483,27861582,27861441,27861499
SB02G036380	+	435	10	70792351,70792256,70792298,70792336,70792282,70792265,70792308,70792234,70792370,70792385
SB06G019800	-	89	5	49365522,49365472,49365443,49365457,49365502
SB03G040520	+	28	5	68152954,68152849,68152931,68152919,68152940
SB10G023890	-	13	2	52618687,52618697
SB04G002890	+	3	1	2713278
SB08G005260	-	7	2	6827280,6827258
SB01G021960	-	3	0
SB03G013140	-	2	1	15988235
SB04G021490	-	6	1	50539077
SB02G012880	-	8	1	22460406
SB09G000380	-	7	2	187557,187593
SB10G028870	+	23	2	58689461,58689470
SB04G021040	-	1	0
SB05G006750	+	1	0
SB01G041410	-	82	4	64739127,64739171,64739082,64739156
SB01G010940	+	2	0
SB07G001185	+	6	2	1187494,1187477
SB05G003790	-	4	1	4401817
SB01G010390	-	51	5	9202585,9202647,9202508,9202524,9202605
SB06G032880	-	10	3	60956202,60956143,60956154
SB05G027870	-	2	0
SB02G018610	-	6	1	45392269
SB02G010620	-	7	1	16347352
SB09G002225	+	68	7	2372764,2372489,2372669,2372745,2372458,2372678,2372999
SB01G019570	+	13	1	21298263
SB0460S002010	+	1	0
SB03G001210	-	4	1	1018868
SB06G029460	-	61	3	58069024,58068990,58068999
SB01G041930	+	3	1	65169102
SB03G032990	-	167	4	61397966,61397950,61397937,61397894
SB01G028310	+	6	1	49449937
SB07G006900	+	83	6	10174771,10174790,10174913,10174940,10174903,10174781
SB10G027420	+	13	2	57184095,57184105
SB09G005440	+	21	3	6991525,6991514,6991536
SB01G048750	+	19	3	71728242,71728017,71727984
SB07G024960	-	38	6	59922968,59923064,59923052,59923023,59923002,59922979
SB03G047010	+	14	2	74007511,74007619
SB09G003010	+	13	3	3274658,3274674,3274792
SB03G031180	+	7	2	59510340,59510433
SB10G000590	-	19	3	382017,382151,381927
SB09G026716	-	1	0
SB06G032850	+	6	2	60925527,60925630
SB01G006383	-	3	1	5382681
SB01G017070	-	7	1	17278201
SB04G028000	-	39	3	57939956,57939936,57939921
SB04G003300	+	14	1	3178482
SB01G039520	+	5	1	62934658
SB01G041610	+	93	2	64903739,64903748
SB10G024060	+	2193	28	52911053,52911079,52911062,52911044,52911177,52911115,52911089,52910913,52911027,52911098,52910999,52910948,52911125,52911139,52911196,52911218,52910973,52911017,52910892,52910933,52911154,52911163,52911247,52910861,52911234,52910872,52910989,52911186
SB03G001940	+	16	3	1773551,1773415,1773528
SB01G040750	+	30	6	64055761,64055609,64055702,64055746,64055815,64055736
SB10G023460	+	104	6	52110014,52110043,52110076,52110026,52110065,52109976
SB01G034060	-	21	2	57448189,57448221
SB06G023530	+	4	1	52625509
SB06G026980	-	5	1	55969479
SB10G028120	-	645	10	58014572,58014550,58014486,58014562,58014536,58014462,58014471,58014509,58014412,58014592
SB06G031960	+	4	1	60250610
SB02G035890	+	4	0
SB03G042300	+	29	5	69696563,69696553,69696574,69696584,69696604
SB03G047320	-	24	4	74197529,74197472,74197186,74197362
SB01G044750	-	23	2	67920492,67920367
SB03G003810	-	21	3	4065370,4065349,4065360
SB01G037220	-	208	7	60777850,60777919,60777901,60777934,60777880,60777839,60777863
SB09G019740	-	3	1	48589828
SB03G044070	+	2	0
SB02G004900	+	1	0
SB01G017110	+	3	0
SB01G048390	-	2	0
SB06G001560	+	4	0
SB08G019580	+	8	2	50386103,50386086
SB08G002140	+	6	1	2261546
SB03G046530	+	39	1	73634793
SB04G030520	+	22	3	60512008,60512178,60512018
SB02G026440	-	2	1	61537796
SB02G037860	-	11	1	72107458
SB02G033710	-	490	6	68254059,68254070,68254017,68254086,68254033,68254043
SB06G012300	-	10	3	33960441,33960472,33960421
SB03G026896	+	22	4	53827734,53827797,53827870,53827821
SB03G009020	+	1	0
SB01G007870	-	3	0
SB03G035010	+	47	7	63188217,63188205,63188109,63188082,63188181,63188247,63188261
SB10G020550	+	8	2	44553690,44552757
SB01G042100	-	15	3	65423713,65423823,65423752
SB02G033410	+	2	0
SB01G009420	-	1	0
SB01G029100	-	1	0
SB02G009690	-	13	1	13877410
SB02G043020	-	2	0
SB08G019930	+	4	2	50921928,50921957
SB06G025220	-	2	0
SB03G032290	+	32	6	60742646,60742743,60742672,60742788,60742681,60742712
SB08G011730	-	64	5	28276464,28276432,28276351,28276446,28276455
SB09G022320	-	9	2	52006771,52006783
SB06G022230	+	18	2	51469204,51470580
SB10G028660	+	16	2	58514602,58514552
SB02G029480	+	24	2	64584149,64583884
SB08G001860	+	9	2	1880446,1880426
SB02G033990	+	11	1	68518344
SB01G041780	+	1	0
SB06G026670	-	63	5	55679758,55679794,55679809,55679782,55679767
SB04G022540	-	2	0
SB01G034330	-	17	2	57801791,57801816
SB02G032610	+	75	3	67330313,67330218,67330299
SB02G003270	+	4	0
SB02G001020	+	14	2	843680,843749
SB03G008710	-	72	5	9390447,9390421,9390438,9390485,9390584
SB08G022430	+	1	0
SB04G029810	+	60	5	59839931,59839873,59839845,59839863,59840006
SB05G004130	+	188	8	4878348,4878363,4878414,4878384,4878544,4878327,4878423,4878313
SB04G004400	+	45	4	4178269,4178159,4178251,4178297
SB01G008690	-	188	6	7502270,7502338,7502355,7502248,7502364,7502317
SB03G023480	+	8	1	46851552
SB02G026390	-	2	0
SB02G010660	-	37	2	16478064,16478040
SB10G031300	-	15	2	60959116,60959081
SB02G035490	-	1	0
SB06G033780	-	173	8	61706420,61706400,61706435,61706482,61706360,61706189,61706410,61706376
SB05G003070	-	3	0
SB09G018245	+	1	0
SB02G009980	+	6	1	14533783
SB05G001530	-	1	0
SB04G025650	-	12	1	55422970
SB02G041910	-	61	3	75634956,75634947,75634938
SB02G007630	-	23	2	9622184,9622222
SB04G028430	+	51	6	58500056,58500044,58500033,58500067,58500090,58500019
SB07G000380	-	205	14	170566,170646,170738,170663,170719,170505,170595,170611,170673,170522,170627,170485,170543,170556
SB01G028520	+	151	6	49773408,49773390,49773444,49773435,49773423,49773399
SB08G002390	-	29	2	2504362,2506100
SB01G012650	-	24	2	11635112,11635124
SB04G031010	+	2	1	60990567
SB02G016600	+	67	9	37844143,37844165,37844053,37844075,37844223,37844084,37844113,37844152,37844265
SB04G007300	+	6	1	7508277
SB06G030210	+	10	2	58616702,58616796
SB06G033280	+	12	2	61281742,61281732
SB09G028710	-	4	1	57556037
SB03G036810	+	1	0
SB04G008450	+	70	4	9795461,9795528,9795480,9795443
SB01G014270	-	1	0
SB02G025200	-	11	1	59914109
SB01G003070	-	50	5	2473446,2473461,2473539,2473414,2473430
SB01G029120	+	62	4	50890787,50890675,50890650,50890660
SB02G039390	+	24	2	73500264,73500169
SB02G019380	-	3	1	46875904
SB07G026135	-	8	2	61321370,61322388
SB02G003420	-	14	1	3878345
SB02G024570	+	51	4	58998423,58998392,58998409,58998464
SB04G029920	+	341	10	59972709,59972696,59972674,59972387,59972429,59972365,59972648,59972742,59972302,59972311
SB09G025830	+	12	2	55252515,55252536
SB09G019580	+	4	1	48442402
SB03G004560	-	5	1	4804087
SB07G021340	-	3	1	55327007
SB07G024240	-	4	2	59236374,59236455
SB09G002280	-	26	6	2450059,2450276,2445136,2450092,2450128,2450168
SB06G015340	-	26	5	42649455,42649396,42649445,42649381,42649429
SB01G039600	-	5	0
SB04G026810	+	8	1	56794171
SB03G037780	-	22	3	65735009,65734863,65734842
SB01G030890	-	3	0
SB06G001050	+	52	3	1511178,1511212,1511189
SB07G005710	-	5	2	8009436,8009723
SB1058S002010	+	1	0
SB06G026060	-	5	2	55128573,55128554
SB01G043000	-	1	0
SB02G001460	+	4	1	1287363
SB05G024440	-	11	2	57606607,57606550
SB04G007290	-	9	2	7493744,7493753
SB07G022590	-	10	3	57215332,57215221,57215298
SB04G023920	+	1	0
SB03G010850	-	32	5	11817225,11817236,11817190,11817215,11817154
SB10G030000	+	17	3	59715585,59715785,59715599
SB10G025930	+	7	1	55279330
SB01G041480	+	44	6	64801653,64801674,64801619,64801402,64801411,64801636
SB03G040800	-	51	5	68297619,68297652,68297753,68297629,68297661
SB07G027990	+	1	0
SB02G002700	-	12	3	2832842,2832947,2832855
SB03G011920	+	24	3	13668120,13668140,13668243
SB04G020780	+	8	2	48871943,48871989
SB06G033260	-	11	2	61253782,61253797
SB03G047410	+	3	0
SB01G039900	+	7	2	63348152,63348167
SB10G025460	+	17	3	54778093,54778173,54778062
SB09G028230	+	101	7	57193526,57193504,57193599,57193578,57193608,57193513,57193569
SB03G013910	+	22	4	18505056,18505133,18505142,18505170
SB03G004010	+	9	2	4259487,4259464
SB04G035230	-	78	7	65064021,65063922,65063899,65063912,65064030,65064089,65063990
SB10G009170	-	10	1	9798747
SB01G015860	+	3	0
SB10G022140	-	4	1	49468465
SB01G006710	+	47	2	5668700,5668690
SB03G011130	-	55	3	12296512,12296531,12296541
SB10G024430	+	35	7	53504869,53504828,53504913,53504795,53504811,53504886,53504944
SB01G028940	+	24	3	50476222,50476210,50476278
SB03G010580	-	9	1	11432260
SB04G025190	+	339	14	55019585,55019560,55019541,55019607,55019618,55019518,55019652,55019669,55019395,55019481,55019527,55019571,55019550,55019596
SB06G016320	+	18	4	44988476,44988586,44988492,44988508
SB09G021840	+	1	0
SB01G018410	-	34	2	19149502,19149434
SB01G045710	+	9	2	68787968,68787980
SB02G007460	+	404	6	9453870,9453725,9453855,9453741,9453891,9453833
SB03G013110	+	21	3	15943615,15943583,15943558
SB07G001477	+	9	1	1588823
SB02G032700	+	2	0
SB03G004445	+	9	1	4695534
SB03G035800	-	3	0
SB06G018840	+	42	3	48486038,48486021,48486047
SB05G026510	-	1	0
SB08G018670	+	201	16	49046623,49046798,49046818,49046396,49046471,49046578,49046769,49046841,49046454,49046729,49046633,49046754,49046542,49046779,49046809,49046832
SB04G029430	-	22	4	59511726,59511743,59511693,59511677
SB04G032140	-	4	1	62146859
SB03G035250	+	55	4	63417744,63417762,63417779,63417788
SB09G000540	+	90	3	371171,371160,371190
SB03G046090	-	15	3	73264364,73264327,73264376
SB02G034720	+	4	0
SB04G007240	+	77	9	7455663,7455642,7455532,7455730,7455672,7455716,7455630,7455651,7455686
SB06G028140	+	22	4	56992322,56992272,56992391,56992371
SB06G027270	-	2	0
SB10G023340	+	701	10	51870547,51870523,51870574,51870559,51870506,51870533,51870485,51870494,51870598,51870583
SB01G013160	+	5	0
SB06G018640	-	56	5	48235377,48235368,48235358,48235341,48235327
SB09G018590	-	2	1	46451805
SB09G025880	-	1	0
SB02G030780	-	12	2	65762856,65762838
SB06G023380	+	1	0
SB01G010280	-	296	13	9114525,9114560,9114426,9114389,9114405,9114326,9114534,9114601,9114578,9114653,9114543,9114415,9114436
SB03G027640	-	55	10	55302674,55302718,55302830,55302882,55302664,55302856,55302688,55302779,55302611,55302744
SB01G047240	-	2	1	70323346
SB01G010530	+	4	1	9322049
SB02G043630	+	1	0
SB09G017140	-	1	0
SB02G039370	+	9	2	73491801,73491815
SB03G046750	-	238	7	73796167,73796153,73796189,73796137,73796251,73796180,73796222
SB03G034790	+	20	2	62966408,62966280
SB04G006420	-	7	2	6442791,6442810
SB01G006570	-	4	0
SB04G000200	-	3	0
SB09G030210	-	102	6	58835801,58835813,58835788,58835776,58835851,58835765
SB08G019060	-	2	0
SB01G016520	-	4	1	16635649
SB02G004950	-	2	1	5697721
SB03G025830	-	15	3	51945624,51945660,51945761
SB01G048140	-	7	2	71189828,71189817
SB04G028510	+	37	6	58583151,58583276,58583171,58583243,58583183,58583252
SB02G002120	-	3	0
SB01G012450	+	16	4	11493061,11493080,11493142,11492892
SB10G028920	-	34	6	58715773,58715686,58715628,58715785,58715701,58715743
SB04G036860	+	16	4	66635547,66635591,66635640,66635681
SB08G000930	-	24	4	865470,865254,865489,865441
SB01G017040	+	312	9	17256154,17256065,17256084,17256123,17256047,17256030,17256074,17256138,17256094
SB02G027280	-	19	1	62487646
SB06G021890	-	10	1	51113677
SB04G027810	-	89	6	57696175,57697061,57696101,57696134,57697116,57696200
SB01G037320	+	3	1	60891645
SB03G001320	-	25	4	1189460,1189443,1189577,1189470
SB09G006110	+	5	1	8941367
SB01G038310	+	37	3	61841893,61841806,61841823
SB02G039580	-	1	0
SB04G004850	+	9	1	4664004
SB10G025150	+	4	1	54337275
SB02G003920	+	10	1	4371667
SB03G044450	-	5	1	71799260
SB04G033800	+	23	3	63716807,63716822,63716837
SB01G018750	+	6	1	19611988
SB02G031060	+	18	4	66081594,66081517,66081571,66081604
SB02G005750	-	12	2	6810064,6810012
SB01G001710	-	5	1	1506713
SB07G028660	-	1	0
SB04G006810	+	4	2	6844414,6844274
SB08G002530	-	1	0
SB01G036740	-	223	9	60346955,60347045,60347063,60347008,60347031,60346941,60346987,60347076,60346973
SB04G024260	-	1	0
SB02G023750	-	23	1	57607235
SB06G021950	-	11	1	51187244
SB01G039420	+	17	4	62839979,62839896,62839936,62839920
SB02G024580	-	9	1	58999097
SB01G027900	+	35	1	48553537
SB01G015770	-	146	7	15387569,15387609,15387618,15387597,15387547,15387557,15387628
SB02G038510	+	79	3	72741331,72741341,72741355
SB03G042950	-	24	2	70337017,70336984
SB04G006940	+	18	5	7046703,7046676,7046719,7046689,7046728
SB01G030070	-	19	1	52276219
SB02G012654	-	1	0
SB01G038450	-	5	1	61961460
SB03G028050	-	2	1	55802594
SB03G035850	-	4	1	63865687
SB06G031860	-	183	10	60171317,60171340,60171254,60171281,60171303,60171327,60171271,60171354,60171363,60171380
SB06G033580	-	11	3	61513974,61513947,61514010
SB03G001810	-	4	1	1635116
SB04G032060	-	11	3	62034170,62034140,62034187
SB01G031930	-	2	0
SB04G026640	-	1	0
SB01G047730	+	26	3	70823898,70823933,70823923
SB01G004950	-	2	1	4045081
SB07G023800	+	667	7	58760625,58760635,58760505,58760607,58760616,58760591,58760558
SB03G013750	+	3	0
SB01G010010	+	35	5	8852249,8852291,8852279,8852208,8852258
SB01G001740	-	3	1	1522914
SB03G032570	-	46	9	60998273,60998326,60998316,60998299,60998196,60998246,60998398,60998288,60998336
SB03G034080	+	1	0
SB03G002520	+	10	1	2385614
SB02G004340	+	6	1	4912591
SB03G043780	-	23	5	71030082,71027128,71027029,71027090,71026991
SB06G021240	-	2	0
SB10G028100	-	10	3	57994200,57994049,57994139
SB03G024490	+	69	5	48875387,48875446,48875358,48875408,48875376
SB07G013560	+	5	0
SB01G039080	-	9	2	62535808,62535779
SB04G006930	-	6	1	7032336
SB04G008350	+	23	2	9505646,9505670
SB08G020580	-	49	5	51607736,51607701,51607714,51607912,51607725
SB07G004760	+	10	3	6299828,6299805,6299815
SB02G012650	+	4	1	22132777
SB03G025800	-	1	0
SB01G009600	-	52	5	8373802,8373763,8373818,8373841,8373789
SB04G035630	+	11	3	65536657,65536469,65536670
SB06G033860	-	2	0
SB08G007270	-	73	7	12524580,12524647,12524629,12524638,12524661,12524604,12524617
SB07G023710	+	22	3	58597372,58597394,58597358
SB09G008890	+	3	0
SB02G029640	-	121	8	64739379,64739370,64739395,64739415,64740715,64739405,64739345,64739567
SB04G036500	-	4	0
SB10G001200	+	7	2	1040185,1040329
SB04G022300	+	1	0
SB04G001916	-	3	0
SB04G004900	+	5	0
SB07G028950	+	2	0
SB09G004930	+	2	1	6165951
SB01G010670	-	2	1	9454477
SB03G024500	-	1	0
SB03G041910	-	396	12	69380403,69380375,69380469,69380364,69380386,69380353,69380276,69380415,69380318,69380344,69380457,69380335
SB01G033080	-	12	3	56195800,56195789,56195779
SB03G010910	+	1	0
SB07G029110	+	21	3	64171758,64171774,64171813
SB02G040610	-	52	5	74522373,74522324,74522531,74522481,74522507
SB01G033320	-	4	1	56555567
SB01G045870	-	15	3	68966854,68966933,68966879
SB07G003790	-	2	1	4661378
SB01G000365	-	16	3	261459,261475,261671
SB05G002120	-	1	0
SB02G001310	-	5	1	1140100
SB09G002380	+	243	5	2591909,2591834,2591804,2591818,2591878
SB01G045330	-	8	3	68446948,68446979,68446994
SB02G032450	-	33	2	67225584,67225727
SB10G023690	+	1	0
SB03G027550	+	2	0
SB01G021230	+	23	4	24764693,24764851,24764913,24764732
SB01G000580	+	1	0
SB03G007200	-	9	1	7444772
SB04G004740	-	6	2	4547765,4547779
SB01G029500	-	1	0
SB04G006270	-	5	1	6234223
SB02G044040	+	6	1	77854378
SB03G012520	+	2	0
SB03G035570	-	1	0
SB03G041430	+	3	0
SB09G002150	-	3	1	2279218
SB09G025040	-	9	1	54545784
SB0012S002110	+	17	4	92949,92906,92922,93006
SB04G036900	-	1	0
SB08G004880	+	11	2	6066805,6066690
SB07G006030	+	95	5	8576887,8577087,8576964,8576973,8576932
SB09G029530	+	10	2	58182924,58182933
SB01G034960	+	8	1	58434831
SB09G025130	-	4	1	54620161
SB03G039490	+	57	7	67169556,67169525,67169516,67169541,67169577,67169606,67169656
SB03G038960	-	90	6	66735247,66735204,66735286,66735222,66735175,66735237
SB03G028880	+	2	0
SB01G011550	-	41	5	10380567,10380590,10380577,10380638,10380601
SB06G001580	+	6	1	2579848
SB03G043360	+	31	5	70721762,70721693,70721751,70721714,70721631
SB01G004016	+	21	3	3273012,3273100,3273071
SB04G004540	-	55	4	4372360,4372244,4372151,4372168
SB01G000930	+	6	2	882846,882765
SB06G016735	+	5	0
SB04G030490	-	12	1	60474573
SB07G025230	+	13	1	60279946
SB09G026610	+	27	4	55822894,55822919,55822874,55822909
SB04G034930	+	8	1	64763866
SB05G003570	+	2	0
SB02G006500	-	28	3	8148989,8148980,8148999
SB04G000800	-	8	2	619909,619996
SB10G021935	+	1176	12	48805531,48805558,48805578,48805567,48805543,48805494,48805512,48805503,48805618,48805589,48805667,48805629
SB07G021050	+	75	3	54736730,54736701,54736711
SB02G024000	+	189	9	57966450,57966409,57966433,57966617,57966495,57966220,57966474,57966389,57966422
SB03G016720	-	61	5	27295155,27295164,27295206,27295227,27295105
SB04G027030	-	1	0
SB01G031660	+	13	3	54243795,54243827,54243875
SB10G003630	+	4	1	3163748
SB02G029160	-	2	0
SB01G014110	+	75	9	13297478,13297444,13297467,13297390,13297487,13297413,13297424,13297433,13297457
SB03G045420	-	8	1	72681178
SB01G044810	+	135	12	67981054,67981174,67981125,67981064,67981165,67981077,67981185,67981210,67981108,67981195,67981045,67981147
SB01G010870	-	1	0
SB02G036640	+	5	1	71042722
SB10G003070	-	6	1	2741954
SB06G001630	+	1	0
SB04G033810	-	1	0
SB01G049070	-	11	2	72065015,72064991
SB01G016850	+	1	0
SB02G042750	+	63	6	76464445,76464461,76464430,76464557,76464518,76464528
SB02G041380	-	30	6	75215391,75211655,75211420,75211468,75211621,75211449
SB08G019470	-	2	0
SB03G036780	+	9	2	64868893,64868833
SB02G041120	+	6	1	74991715
SB10G010450	-	4	0
SB02G008640	-	8	1	11445902
SB04G003250	-	13	2	3096164,3096177
SB04G005070	+	82	10	4854872,4854922,4854884,4854852,4854895,4854908,4854837,4854932,4854956,4855009
SB05G007470	+	3	0
SB01G044770	+	143	14	67938644,67938737,67938752,67938663,67938837,67938694,67938617,67938634,67938722,67938711,67938673,67938761,67938791,67938800
SB01G017160	-	19	3	17569637,17569654,17569669
SB09G004590	-	1	0
SB06G031150	-	9	1	59513685
SB03G042800	-	15	2	70188567,70188546
SB03G007100	-	3	0
SB06G020150	-	10	2	49668180,49668198
SB03G010545	-	50	4	11374090,11374099,11374167,11374077
SB09G001500	+	283	13	1474004,1473952,1473967,1473860,1473930,1473851,1473882,1473908,1474026,1474061,1473942,1473995,1473976
SB01G036980	-	37	6	60521021,60521067,60521030,60520989,60521048,60521058
SB04G029820	-	1	0
SB07G001430	-	1	0
SB08G001930	-	16	3	1934123,1934195,1934230
SB02G038420	+	55	2	72699468,72699442
SB07G005380	-	3	0
SB06G023750	-	5	0
SB04G038190	-	17	3	67660884,67660994,67661007
SB03G044260	+	3	0
SB03G001290	+	76	6	1105799,1105651,1105712,1105778,1105767,1105809
SB02G030190	-	1	0
SB05G021590	-	11	2	52681624,52681640
SB01G011845	+	66	3	10704846,10704908,10704870
SB01G032190	+	3	1	55088534
SB03G041990	-	13	1	69437665
SB04G031850	-	13	2	61767967,61767958
SB04G025550	-	7	2	55294384,55294424
SB03G031830	-	5	1	60174049
SB03G000740	-	49	3	535576,535398,535385
SB01G046460	-	30	1	69653403
SB01G016590	-	6	0
SB03G027380	-	65	4	54875576,54875610,54875549,54875590
SB01G047830	-	12	3	70941454,70941465,70941479
SB01G007390	+	13	3	6333174,6333151,6333212
SB03G010110	+	7	1	10912219
SB01G006490	+	13	1	5481140
SB01G028270	-	1	0
SB10G023480	+	15	3	52136215,52136202,52136239
SB01G028460	-	20	5	49657624,49657696,49657772,49657713,49657754
SB09G017520	+	4	0
SB06G029910	+	150	14	58411206,58411148,58411215,58411070,58411138,58411120,58411228,58411088,58411161,58411032,58411174,58411016,58411189,58411246
SB01G033330	+	4	1	56568482
SB03G007840	+	10	2	8254376,8254367
SB09G021280	+	14	2	50785399,50785436
SB04G022535	-	6	1	52101083
SB01G001720	+	14	1	1519049
SB10G026450	-	29	4	55871017,55871152,55871281,55871236
SB10G009870	+	17	1	11923709
SB03G043650	+	6	1	70917325
SB03G035170	-	11	2	63330155,63330142
SB01G030870	-	42	4	53506686,53506726,53506778,53506803
SB02G021226	-	12	3	52728495,52728570,52728486
SB03G007140	-	9	3	7410398,7410638,7410535
SB01G046960	+	3	0
SB01G013680	+	1	0
SB10G027910	-	1	0
SB01G015535	-	27	6	15047245,15047177,15047326,15047202,15047293,15047302
SB02G006990	-	23	3	8944064,8944258,8944147
SB02G026250	+	4	0
SB05G022990	+	7	1	55402961
SB04G028600	+	63	7	58754638,58754698,58754715,58754564,58754762,58754681,58754655
SB10G008640	+	7	1	8888589
SB01G004030	+	36	5	3287475,3287394,3287318,3287448,3287484
SB09G002320	+	2	1	2521272
SB04G030930	-	1	0
SB10G008350	-	38	2	8503847,8503829
SB07G027620	+	16	1	62596221
SB01G036010	+	53	6	59667155,59667141,59666992,59667023,59667057,59667132
SB03G000710	+	30	5	520334,520285,520263,520253,520294
SB01G007340	+	2	0
SB04G034060	+	59	7	63936839,63936935,63936789,63936800,63936875,63936888,63936809
SB08G016450	+	197	9	43975614,43975594,43975578,43975629,43975568,43975652,43975542,43975686,43975604
SB03G038530	-	126	7	66447960,66447849,66447969,66447989,66447942,66447885,66447930
SB04G023770	-	3	0
SB04G006087	-	13	1	5955620
SB03G042600	-	177	7	69964707,69964732,69964659,69964650,69964720,69964672,69964687
SB03G029040	-	7	1	57190349
SB03G031310	-	94	3	59665277,59665387,59665415
SB06G019230	+	142	13	48803062,48803123,48803039,48803093,48803000,48803082,48803109,48802968,48802982,48803071,48803135,48803253,48803052
SB08G005180	+	27	3	6642880,6642936,6642908
SB10G025440	-	54	3	54732303,54732378,54732401
SB01G014580	+	1	0
SB08G022276	+	12	2	54081673,54081690
[truncated: 12,552 more rows]
