# Supplementary material for: A survey of the sorghum transcriptome using single-molecule long reads
Source: Nat Commun. 2016 Jun 24;7:11706. doi: 10.1038/ncomms11706 (PMC4931028; doi:10.1038/ncomms11706)
Supplement: Supplementary Data 3 — List of differentially expressed genes in response to drought treatment as inferred from Iso-Seq [file ncomms11706-s4.xlsx]

## Sheet: Sheet1
Supplementary Data 3: List of differentially expressed genes in response to drought treatment as inferred from Iso-Seq
Genes highlighted in yellow are validated by RT-qPCR
GeneName	GFOLD(0.01)	Annotation
Sb03g021040	5.68787	similar to Sterol desaturase family protein
Sb04g028020	5.60961	similar to Aquaporin NIP2-1
Sb06g016540	5.37443	similar to OSIGBa0076I14.3 protein
Sb09g018420	5.11666	similar to Dehydrin DHN1
Sb08g004190	5.01268	similar to 22 kDa drought-inducible protein
Sb02g031170	4.99253	similar to S-like RNase
Sb01g008350	4.82037	similar to Putative uncharacterized protein
Sb01g031030	4.71365	similar to Glutathione S-transferase GST 31
Sb01g008730	4.68555	similar to Alcohol dehydrogenase 1
Sb02g004660	4.59555	similar to Xylanase inhibitor
Sb02g004650	4.55816	similar to Xylanase inhibitor protein 1 precursor
Sb06g020290	4.32571	similar to H0510A06.4 protein
Sb03g039360	4.3013	similar to Heat shock 70 kDa protein
Sb09g003690	4.12599	similar to Glutathione S-transferase 4
Sb03g041100	4.07787	similar to Photosystem II subunit PsbS
Sb03g035220	4.06638	similar to Aspartate aminotransferase
Sb06g020300	4.06627	similar to Protein-L-isoaspartate O-methyltransferase
Sb02g032040	4.03577	similar to Chlorophyll a-b binding protein 1
Sb01g042060	4.03042	similar to Expressed protein
Sb01g038900	4.01211	similar to IN2-1 protein
Sb03g006870	3.99355	similar to Heat shock protein 17.2
Sb01g003710	3.98812	similar to Stress-induced transcription factor NAC1
Sb05g002860	3.92274	similar to Stem-specific protein TSJT1
Sb06g014840	3.87331	weakly similar to OSIGBa0113L04.7 protein
Sb04g030400	3.84062	similar to Putative uncharacterized protein
Sb10g023620	3.81846	similar to Putative uncharacterized protein
Sb05g025210	3.80638	Predicted protein
Sb10g027540	3.79636	similar to (2R)-phospho-3-sulfolactate synthase-like
Sb02g036260	3.72133	similar to Chlorophyll a/b-binding protein CP29 precursor
Sb02g006070	3.68327	similar to Putative uncharacterized protein
Sb01g019580	3.68218	similar to Cyanate hydratase
Sb01g030930	3.68218	similar to Glutathione S-transferase GST 42
Sb04g025120	3.67312	similar to Glyceraldehyde-3-phosphate dehydrogenase
Sb01g015400	3.6608	similar to Chlorophyll a-b binding protein 151
Sb04g032250	3.62756	similar to Dehydrin
Sb05g005650	3.5787	similar to Aluminum-induced protein
Sb03g010730	3.54397	similar to Putative cystatin
Sb01g038360	3.53326	similar to Pyruvate decarboxylase isozyme 2
Sb04g026650	3.52914	similar to Aquaporin PIP2-3
Sb04g009350	3.5112	Predicted protein
Sb03g027040	3.4752	similar to Chlorophyll a-b binding protein 1
Sb03g043540	3.45855	similar to Putative uncharacterized protein
Sb02g038450	3.44805	#N/A
Sb01g030950	3.39947	similar to Putative uncharacterized protein
Sb02g003710	3.35443	Predicted protein
Sb05g025200	3.34344	#N/A
Sb03g040810	3.34248	similar to Urate oxidase
Sb09g025900	3.31709	similar to Heat shock protein 101
Sb03g036980	3.31491	similar to Os01g0794400 protein
Sb10g023930	3.31097	similar to Type III chlorophyll a/b-binding protein
Sb07g022670	3.28472	similar to GAD1
Sb10g002880	3.28472	similar to Os06g0142300 protein
Sb03g027030	3.2834	similar to Chlorophyll A-B binding protein (CAB)
Sb01g048470	3.27417	similar to EST C74302(E30840) corresponds to a region of the predicted gene
Sb01g040000	3.27314	NA
Sb08g002620	3.24965	similar to Chalcone-flavanone isomerase family protein
Sb05g005640	3.24605	similar to Aluminum-induced protein
Sb01g042260	3.24329	similar to Non-symbiotic hemoglobin
Sb09g023250	3.23633	similar to Aldose reductase
Sb06g014880	3.23572	similar to OSIGBa0113L04.7 protein
Sb08g004500	3.22642	similar to Fructose-bisphosphate aldolase
Sb03g037370	3.22501	similar to Cystatin
Sb01g020210	3.22242	similar to CHY zinc finger family protein
Sb02g039190	3.20319	similar to Putative uncharacterized protein
Sb09g029860	3.20004	similar to Putative late embryogenesis abundant protein
Sb10g007330	3.19022	similar to 12-oxophytodienoic acid reductase 1
Sb07g023540	3.18101	similar to Monothiol glutaredoxin-S10 precursor
Sb02g031390	3.1371	similar to Probable aquaporin PIP2-7
Sb01g040030	3.13555	similar to 17.4 kDa class I heat shock protein 3
Sb03g001890	3.13395	similar to Putative uncharacterized protein
Sb09g005840	3.10784	similar to Hexokinase-7
Sb04g036770	3.0891	similar to Cinnamoyl CoA reductase
Sb10g003700	3.0891	weakly similar to Dehydrin
Sb06g030490	3.07158	similar to OSJNBa0033G05.15 protein
Sb02g023430	3.05692	similar to Putative uncharacterized protein
Sb01g004490	3.05376	similar to 39 kDa EF-Hand containing protein
Sb04g023210	3.05376	similar to Glutathione S-transferase GST 17
Sb01g000590	3.03995	similar to Putative uncharacterized protein
Sb05g009350	3.03789	similar to Alcohol dehydrogenase 2
Sb05g016850	3.03645	similar to OSJNBa0081C01.23 protein
Sb03g034280	3.01753	similar to Oxidoreductase precursor
Sb07g000380	3.00713	similar to Farnesylated protein 3
Sb05g003480	3.00448	similar to Ribulose bisphosphate carboxylase small chain
Sb01g005990	3.00416	similar to Glutathione transferase
Sb04g034500	3.00416	similar to Dual-specificity phosphatase protein
Sb09g024010	-3	similar to SET domain protein 105
Sb01g008930	-3.00505	NA
Sb02g043440	-3.00505	similar to Putative uncharacterized protein
Sb09g027686	-3.00571	NA
Sb02g036800	-3.01932	weakly similar to Putative uncharacterized protein
Sb09g022490	-3.02147	similar to Os05g0458400 protein
Sb09g003930	-3.02953	NA
Sb01g010920	-3.03683	#N/A
Sb09g005450	-3.04287	similar to Os05g0179000 protein
Sb07g016310	-3.05	similar to Os09g0557800 protein
Sb06g031820	-3.06424	similar to Os04g0662800 protein
Sb03g024490	-3.06787	similar to Putative replication licensing factor MCM4
Sb04g022330	-3.06787	weakly similar to Os02g0550000 protein
Sb01g030430	-3.08186	similar to Hexose transporter
Sb01g036010	-3.08666	similar to Expressed protein
Sb08g003510	-3.10393	similar to Dcp1-like decapping family
Sb04g030740	-3.10522	similar to Pentatricopeptide (PPR) repeat-containing protein-like
Sb03g009870	-3.11444	similar to Putative kinetochore protein
Sb01g011100	-3.134	similar to Pescadillo-like protein
Sb01g015530	-3.13618	similar to Lysyl-tRNA synthetase
Sb03g036350	-3.14162	similar to Putative uncharacterized protein
Sb04g032080	-3.14535	similar to Putative MAP kinase
Sb01g034070	-3.15292	similar to KH domain-containing protein
Sb06g032500	-3.15949	similar to Auxin response factor 12
Sb01g007980	-3.16796	similar to Expressed protein
Sb01g002810	-3.1804	similar to Defective in exine formation protein
Sb02g037690	-3.19456	similar to Putative heterogeneous nuclear ribonucleoprotein A1
Sb06g024990	-3.20032	similar to Putative uncharacterized protein
Sb01g012860	-3.20676	similar to Putative cytochrome P450-like protein
Sb01g037300	-3.21179	#N/A
Sb04g034210	-3.21675	similar to Remorin protein-like
Sb01g006600	-3.218	similar to Putative uncharacterized protein
Sb01g049270	-3.218	#N/A
Sb01g046160	-3.2283	similar to Beta-galactosidase 5 precursor
Sb08g020960	-3.22881	similar to Protein kinase domain containing protein
Sb04g023800	-3.23003	similar to Putative uncharacterized protein
Sb03g012430	-3.23032	similar to Chromosome chr7 scaffold_42
Sb03g008490	-3.24502	similar to Putative uncharacterized protein
Sb05g026900	-3.24563	similar to Putative uncharacterized protein
Sb10g029400	-3.29252	similar to Mitogen-activated protein kinase 12
Sb01g036290	-3.29496	similar to Protein kinase domain containing protein
Sb08g022210	-3.29743	similar to Methionine synthase 2 enzyme
Sb10g026160	-3.30212	similar to Cyclin-dependent kinase B2-1
Sb06g029080	-3.30801	similar to OSJNBa0053K19.22 protein
Sb08g003290	-3.3175	similar to Putative receptor protein kinase CRINKLY4 precursor
Sb08g018160	-3.32694	similar to Putative uncharacterized protein
Sb09g023360	-3.32694	similar to DNA replication licensing factor MCM3 homolog 1
Sb09g024390	-3.34265	similar to SMC4 protein
Sb07g002300	-3.35119	similar to Pre-mRNA-splicing factor SLU7
Sb04g025190	-3.35229	similar to Putative uncharacterized protein
Sb10g002510	-3.35822	similar to Putative uncharacterized protein
Sb04g002740	-3.3736	NA
Sb01g036550	-3.39263	#N/A
Sb10g024790	-3.42874	similar to Putative uncharacterized protein
Sb01g017240	-3.43023	similar to Kinesin heavy chain
Sb01g001930	-3.44819	similar to Cleavage and polyadenylation specificity factor subunit 2
Sb10g025840	-3.45618	similar to Putative uncharacterized protein
Sb07g004420	-3.48789	similar to Putative uncharacterized protein
Sb03g039600	-3.48809	similar to Os01g0844800 protein
Sb01g000725	-3.49114	#N/A
Sb03g035670	-3.51261	#N/A
Sb02g032640	-3.51909	similar to Cytochrome P450 reductase
Sb06g013910	-3.52857	similar to OSIGBa0096P03.4 protein
Sb05g008040	-3.54652	NA
Sb04g035140	-3.59678	similar to Putative uncharacterized protein
Sb06g031110	-3.64893	similar to OSJNBb0022F16.2 protein
Sb10g009020	-3.66192	similar to Myosin II heavy chain-like
Sb09g019930	-3.67296	similar to Pyruvate
Sb01g011560	-3.6763	similar to Putative uncharacterized protein
Sb02g033940	-3.73706	similar to Os07g0495900 protein
Sb04g028640	-3.75117	similar to Putative uncharacterized protein
Sb09g028220	-3.80886	similar to Glycosyltransferase
Sb08g021440	-3.81107	weakly similar to SRP40
Sb03g043790	-3.8514	similar to Putative uncharacterized protein P0413C03.17
Sb03g041910	-3.89241	similar to Os01g0883900 protein
Sb07g023430	-3.91814	similar to SMC1 protein
Sb01g007878	-3.92639	#N/A
Sb07g021500	-3.98769	similar to Putative diphosphate-fructose-6-phosphate 1-phosphotransferase
Sb01g003700	-4.01397	similar to Methylenetetrahydrofolate reductase 1
Sb01g040970	-4.02087	similar to V-type ATPase 116kDa subunit family protein
Sb03g028080	-4.09372	similar to Phosphoglucomutase/phosphomannomutase
Sb08g006370	-4.13036	similar to Coatomer subunit delta-2
Sb10g023905	-4.20977	similar to Putative uncharacterized protein P0490F09.8
Sb03g017630	-4.24367	similar to DNA-directed RNA polymerase subunit beta\'\'
Sb02g036110	-4.29994	#N/A
Sb10g022750	-4.36209	similar to Putative uncharacterized protein P0566A10.17
Sb06g001240	-4.41468	similar to OSIGBa0131J24.5 protein
Sb09g021520	-4.42451	NA
Sb01g009940	-4.48955	#N/A
Sb02g005080	-4.57857	similar to Transducin / WD-40 repeat protein-like
Sb04g025910	-4.58462	similar to Chromosome chr4 scaffold_6
Sb06g024520	-4.58828	similar to DnaJ-like protein
Sb01g019320	-4.63715	similar to Dehydration-responsive protein
Sb10g019640	-4.94084	similar to Putative amino acid transport protein
Sb07g019250	-5.11505	similar to Putative uncharacterized protein
Sb08g004790	-5.40516	similar to Putative uncharacterized protein
Sb01g004930	-5.42375	similar to F21M11.16 protein
Sb09g002700	-5.92316	similar to DNA methyltransferase DMT106
Sb01g010240	-6.00354	similar to Putative GTP-binding protein
Sb10g021935	-6.45053	NA
Sb05g022390	-6.69712	similar to Ubiquitin-specific protease 12
