# Supplementary material for: A survey of the sorghum transcriptome using single-molecule long reads
Source: Nat Commun. 2016 Jun 24;7:11706. doi: 10.1038/ncomms11706 (PMC4931028; doi:10.1038/ncomms11706)
Supplement: Supplementary Data 4 — Novel genes that have a significant tblastx hit with other plant genes. [file ncomms11706-s5.xls]

## Sheet: Supplementary Table 3 (Novel Ge
Supplementary Data 4. Novel genes that have a significant tblastx hit with other plant genes.
chromosome	minPos	maxPos	strand	best blast hit
1	11141693	11142666	+	OS03T0674600-01
1	3101666	3108878	-	OS03T0811200-01
1	17117302	17121395	-	Si024817m
1	63027216	63027713	+	OS03T0275900-01
1	71474366	71475940	-	OS03T0129800-00
1	65269295	65272917	-	OS01T0892800-02
1	66927709	66930481	-	OS02T0287000-01
1	64843234	64845351	+	OB03G20090.1
1	66514600	66516550	-	OS05T0365500-01
1	72742728	72744542	-	OS03T0112700-01
1	14448229	14449073	+	OS03T0602300-01
1	57715967	57716285	+	Si034099m
1	5135836	5138607	-	OS03T0787300-01
1	20139016	20139737	-	ONIVA10G20260.1
1	61519518	61520459	-	Sb01g037970.1
1	31675818	31679943	+	OGLUM07G27200.2
1	61675007	61676860	-	TRIUR3_11398-T1
1	52432671	52433408	-	OS06T0717900-02
1	68916153	68917701	+	OS03T0169600-01
1	20189474	20190198	-	Si034815m
1	2028717	2029385	+	Si034450m
1	57147586	57148833	+	TRIUR3_34889-T1
1	65145041	65146447	-	OS03T0227800-03
1	22246993	22254305	-	KEH36616
1	46540380	46542280	+	TRIUR3_13059-T1
1	72841689	72842759	-	Si035056m
1	73835745	73836851	+	PGSC0003DMT400086496
1	30946114	30970322	-	EMT20143
1	71304202	71304494	-	OB03G12470.1
1	55258745	55262322	+	MLOC_16149.1
1	536173	537224	+	OPUNC03G38580.2
1	16960658	16967010	-	OS12T0512700-01
1	46119950	46122116	-	Si023184m
1	64807887	64808530	+	OS03T0239200-01
1	12339252	12339767	-	ONIVA03G28620.1
1	8770447	8771462	-	OS03T0719500-02
1	73266560	73267390	-	Si033838m
1	14979609	14983192	+	TRIUR3_05399-T1
1	66691615	66692438	+	OS03T0205700-02
1	23968058	23968947	+	PGSC0003DMT400049107
1	12981241	12982525	-	TRIUR3_16952-T1
1	12352674	12353774	-	OS12T0620400-01
1	18442796	18445034	+	OS02T0123500-02
1	1417361	1418729	+	OS03T0844000-01
1	48781220	48783418	+	GSMUA_Achr11T23420_001
1	57238416	57240679	-	OS10T0134700-00
1	10003104	10007538	+	Si037119m
1	12962368	12963616	+	OS09T0479800-01
1	73357972	73358869	-	BRADI1G78240.1
1	14902305	14903138	+	OS03T0592500-01
1	60018473	60019018	-	OS03T0330300-03
1	59425507	59426282	-	OS07T0421000-01
1	49760851	49762204	+	OS12T0210000-01
1	11451941	11452683	+	OS04T0177400-01
1	65895970	65896658	-	Traes_4AS_5A3BD41C7.2
1	53565138	53566206	+	OS10T0528200-01
1	16631480	16635014	-	GSMUA_Achr4T31030_001
1	7062339	7064493	+	Si039727m
1	23293662	23294426	+	OS11T0656500-01
1	58602737	58603795	-	OS09T0480300-02
1	5012705	5013310	-	TRIUR3_17204-T1
1	12005957	12008007	-	Si034313m
1	60347566	60347900	+	EMT14050
1	1752213	1754154	+	OS02T0519900-01
1	51139791	51142650	+	OS03T0822100-01
1	60733644	60734126	+	TRIUR3_13212-T1
1	17692404	17692794	-	TRIUR3_28886-T1
1	52665188	52666801	-	OS08T0230200-01
1	10152576	10155545	+	TRIUR3_11871-T1
1	9202589	9204819	+	OS03T0711400-01
1	8645255	8647583	+	OS08T0140700-00
1	47115801	47117126	-	OS03T0226600-01
1	62670706	62671959	+	OS03T0278200-01
1	7055978	7060376	+	Si039727m
1	63280036	63283136	+	OS03T0270200-02
1	68602129	68602790	+	AET02183
1	6683821	6684744	-	OS05T0386700-02
1	1519565	1520979	-	GSMUA_Achr6T18560_001
1	58919858	58920587	+	OS05T0595100-01
1	398877	399807	+	OS03T0857900-02
1	63446940	63447677	+	OS03T0266300-01
1	73631664	73647708	-	Si034256m
1	62098328	62099669	+	Sb01g038560.2
1	22110519	22116420	-	OS10T0458700-02
1	56144768	56153345	+	EOY19310
1	72647794	72648721	+	OS08T0208400-02
1	65931758	65932546	-	Si034355m
1	1773953	1777865	+	OS03T0689400-01
1	14442380	14443597	+	OS07T0618500-01
1	6922012	6923038	-	Si039703m
1	44677819	44679929	-	GSMUA_Achr5T12000_001
1	5447556	5448833	+	ONIVA03G11790.2
1	57699906	57703207	-	EMT21552
1	14878925	14880514	-	Traes_5AL_9CC6A4C42.1
1	18518219	18519298	+	MLOC_11419.1
1	72638090	72638790	+	Si034000m
1	69984831	69985365	+	ONIVA03G03740.3
1	66298460	66299679	-	Bo9g007920.1
1	65045922	65046928	-	OS03T0226300-01
1	60348408	60348781	+	EMT14050
1	16715536	16716503	-	Si034391m
1	52989551	52992045	-	OS04T0577200-01
1	15293061	15294145	-	OS02T0658200-01
1	22239286	22241650	-	OS10T0458700-02
1	71543103	71544272	+	OS03T0128700-01
1	55648689	55652094	-	OS03T0411000-01
1	9796360	9796721	+	OS03T0701800-01
1	65777578	65778894	+	OS03T0222600-01
1	12028503	12029342	+	OS03T0655400-01
1	70748238	70749112	-	MLOC_51505.1
1	67465649	67465955	-	OS03T0192400-01
1	59665471	59666728	-	EOY04503
1	15021006	15021276	-	Si037439m
1	45969918	45970782	-	PGSC0003DMT400024531
1	8802748	8805941	+	OS03T0719300-01
1	21305800	21306136	+	TRIUR3_05199-T1
1	5665400	5666121	-	OS03T0773300-01
1	49489147	49489985	-	OS02T0742000-01
1	10149782	10150637	+	OS12T0156200-00
1	19797138	19798185	+	ONIVA01G02440.2
1	63881830	63884183	-	OS09T0452700-00
1	4555561	4556354	-	Traes_5DL_7AA7E1A49.1
1	58683667	58685092	-	EMT32600
1	28563133	28563994	-	TRIUR3_33381-T1
1	62439552	62440704	+	TRIUR3_32280-T1
1	46799653	46800399	+	OS10T0110800-01
1	1345429	1348806	+	OS03T0845500-01
1	15488875	15490208	+	EMT32866
1	9895987	9896876	-	TRIUR3_10584-T1
1	4777041	4779248	+	EMT27097
1	2696697	2698417	+	OPUNC01G27750.1
1	20404291	20406379	+	GSMUA_Achr8T21450_001
1	61480643	61483191	+	OS09T0315800-02
1	57260592	57262610	+	EMT27609
1	43097961	43098814	-	EMT22159
1	52564945	52566099	-	OS08T0210300-01
1	15918711	15919870	-	OS03T0570800-01
1	57129958	57131994	+	TRIUR3_10880-T1
1	17632525	17637806	-	EMT20143
1	24908661	24911886	+	OS03T0160100-01
1	19820915	19830088	-	OS04T0191000-01
1	10004874	10006875	-	Si037119m
1	73617580	73618296	+	Si005886m
1	49369412	49373012	+	TRIUR3_00647-T1
1	25203894	25204740	+	TRIUR3_12099-T1
2	59221575	59222405	-	OS09T0416800-01
2	67734511	67735365	+	Si033349m
2	60032808	60038362	+	TRIUR3_00468-T1
2	67279850	67281087	+	TRIUR3_05009-T1
2	63017789	63018335	+	TRIUR3_11871-T1
2	74345348	74346480	+	Si029310m
2	65101743	65104500	-	OS12T0142900-02
2	69991022	69992517	-	Sb02g035600.3
2	56266279	56267630	-	Sb06g025670.3
2	67661184	67661941	-	OS07T0472400-01
2	27593657	27596052	+	TRIUR3_12252-T1
2	9437472	9444327	+	Si034378m
2	71449180	71451280	-	Traes_6DS_5B092D231.1
2	74840434	74842532	+	OS08T0210300-01
2	49425006	49427221	+	OS09T0516600-01
2	75116161	75118017	+	Si028652m
2	54596876	54597855	-	OB01G51400.1
2	48642970	48644074	-	OS09T0443000-00
2	67914410	67916026	-	OS11T0705200-01
2	4327255	4327720	-	TRIUR3_28082-T1
2	56265093	56269163	+	Sb06g025670.3
2	59627532	59629702	+	OS08T0202300-03
2	61089948	61090888	+	OS09T0444900-01
2	21437504	21441193	-	PGSC0003DMT400005799
2	70490321	70491249	-	EMT16588
2	3027417	3028606	+	OGLUM07G02330.1
2	43356750	43358828	-	OS01T0904200-01
2	73619339	73621724	+	OS07T0620500-01
2	71639899	71641189	+	OS07T0575600-02
2	14694934	14731619	+	Si028815m
2	71360899	71361428	+	EMT31493
2	69164481	69165289	+	EMT06843
2	77334254	77335175	+	TRIUR3_01438-T1
2	41384732	41388130	+	OS03T0659900-02
2	58678279	58679224	+	EOY21006
2	62618578	62619776	+	Si035422m
2	1214520	1215348	-	OS05T0533400-01
2	72107750	72108686	+	OS07T0586700-01
2	76613504	76614997	+	PGSC0003DMT400044318
2	61494459	61497299	-	BRADI4G31937.2
2	13779741	13781234	+	Si028980m
2	55446844	55447944	-	TRIUR3_30502-T1
2	50524739	50525460	-	OS09T0306400-01
2	14056340	14057471	-	MLOC_13459.2
2	69841943	69843705	+	OS07T0540100-01
2	14842871	14843717	+	OS03T0837100-01
2	3305692	3309861	-	EMT04445
2	66794573	66800138	-	Si032274m
2	198985	201156	+	ONIVA12G09040.1
2	65759548	65760845	-	TRIUR3_33436-T1
2	68561566	68562869	+	BGIOSGA039838-TA
2	67415547	67417195	+	OGLUM09G20280.2
2	69740353	69742522	+	EOY33323
2	316470	317542	+	OS03T0569900-03
2	72229943	72233331	+	TRIUR3_23278-T1
2	66789463	66790586	-	OS01T0600900-02
2	68412988	68413154	-	Si028639m
2	63942956	63945209	-	Si028643m
2	66500694	66502014	+	Si002183m
2	67331331	67332982	-	Si029878m
2	69317528	69319564	+	Si036901m
2	553727	554835	+	OS07T0107300-01
2	11610574	11617046	-	ONIVA03G30860.2
2	73521736	73522343	+	OS07T0619200-01
2	74700463	74701418	+	Sb02g040800.2
2	60506989	60512109	+	GSMUA_Achr2T02360_001
2	19539399	19539913	+	OS09T0566100-01
2	63279957	63281103	-	Bra035593.1
2	69113180	69113920	+	Sb02g034570.1
2	60079614	60087253	+	Sb02g025310.1
2	7937748	7938276	+	EDP06223
2	18182172	18228625	-	EMT17614
2	66184797	66185666	+	OS09T0538400-01
2	10558681	10560303	+	OS07T0259700-01
2	59627522	59629553	-	OS08T0202300-03
2	6472522	6473354	-	OS07T0191500-01
2	67451836	67460995	-	Si032297m
2	73424652	73428231	+	OS03T0401100-01
2	59914637	59915603	+	OS09T0426100-01
2	74064740	74067257	-	OB07G28480.1
2	63431407	63432131	-	EOX96615
2	60452057	60452845	-	EMT09007
2	59120325	59120893	+	OS09T0414500-01
2	59034188	59036050	+	Si032416m
2	43951343	43953702	-	OS04T0686000-01
2	60846026	60848282	+	OS06T0145800-00
2	52764848	52765494	+	OS08T0506700-01
2	59024172	59025038	+	Traes_5AL_9CC6A4C42.1
2	49700701	49701459	+	ONIVA10G09360.2
2	70688393	70688931	+	EMT21651
2	70356303	70359268	-	EMT26163
2	40087649	40090998	+	BGIOSGA020590-TA
2	75669025	75670319	-	TRIUR3_18528-T1
2	62965303	62969060	+	OS09T0517800-01
2	61826360	61827285	+	OS09T0458300-01
3	13479115	13481177	-	Si036746m
3	72608466	72611188	+	AES81920
3	69865230	69866000	+	Si000274m
3	13506600	13507442	-	OS03T0227800-02
3	6591313	6591734	-	OS01T0142500-01
3	60400674	60407898	+	EMT32504
3	49811359	49812112	+	OS01T0556400-01
3	54201284	54202419	-	TRIUR3_29711-T1
3	70395255	70396602	+	OS01T0329800-01
3	991037	992502	+	OS02T0294700-01
3	52595040	52596935	+	OS04T0627000-01
3	2667134	2668643	-	OS09T0127800-02
3	63530376	63531047	+	TRIUR3_16146-T1
3	16257366	16259722	-	BRADI2G12290.1
3	58956470	58958723	+	TRIUR3_24348-T1
3	69447970	69449003	+	OS01T0885200-01
3	18356093	18358648	-	Si000169m
3	59471691	59475477	+	Sb03g037950.2
3	57036644	57037374	-	OS03T0163300-01
3	10629919	10630751	+	OS07T0636000-01
3	671818	672549	-	EMT26191
3	13505994	13508586	+	OS03T0227800-02
3	60161661	60162854	-	GSMUA_Achr1T23190_001
3	5213196	5214450	-	OS01T0165000-02
3	37413204	37414872	-	OS01T0375100-01
3	11188851	11190252	+	Bra014399.1
3	62976796	62978250	+	OS01T0753000-01
3	72670313	72676824	-	OS01T0940000-01
3	15447250	15448441	+	OS02T0757900-02
3	42881161	42883794	+	Sb10g027560.3
3	69825088	69826378	-	Si000444m
3	64269927	64270523	-	Si000137m
3	7834649	7838051	-	OS03T0209400-01
3	7069570	7071357	+	OS01T0138300-02
3	62808750	62809335	+	EMT15117
3	29166488	29166954	+	EMT29944
3	72649930	72651628	-	OS01T0939600-01
3	3969558	3971318	-	OS01T0180300-01
3	47955636	47967860	+	Si001423m
3	54512718	54513978	+	EMT09282
3	10046228	10047914	-	Si004354m
3	44953169	44954301	+	OS01T0525701-01
3	69832664	69833523	+	Si003946m
3	46419981	46420145	-	Si002486m
3	60540055	60540732	+	OS01T0699100-01
3	74436436	74438078	+	OS11T0303500-01
3	218847	240775	+	TRIUR3_30266-T1
3	56731710	56733345	+	OS02T0573500-01
3	6994763	6995860	+	OS01T0138300-02
3	3129738	3130536	+	EMT05890
3	10492382	10499546	+	EMT12712
3	4204623	4205272	+	ONIVA06G03810.3
3	60428906	60429860	-	OS01T0696600-01
3	9981252	9981941	+	OGLUM01G00050.2
3	66876254	66876947	-	Si003454m
3	38366641	38367415	+	fgenesh2_kg.9__104__ATCG00950.1
3	12685577	12687033	+	OBART12G15430.1
3	14118228	14122441	+	OS04T0651500-01
3	65288543	65289281	-	OS01T0802000-01
3	70525305	70526531	+	Si005058m
3	4657530	4659015	-	Sb08g022520.1
3	45522712	45523649	+	TRIUR3_30169-T1
3	71201633	71202887	-	Si001955m
3	8794404	8795234	+	Si000514m
3	40116360	40119365	+	Si010459m
3	1563017	1563930	-	OS01T0218100-01
3	13703018	13705152	+	OS06T0271400-00
3	67667852	67669937	+	Si005196m
3	8968765	8973949	-	OS01T0110400-01
3	60438763	60440183	+	OS05T0349500-01
3	57254415	57254742	-	BRADI4G33310.1
3	65811791	65812812	-	Si000207m
3	63110521	63111414	+	OS10T0443400-00
3	6904152	6908396	+	OS01T0137400-00
3	7069295	7070396	-	OS01T0138300-02
3	51039524	51045528	+	BGIOSGA003762-TA
3	69057200	69063269	-	OS01T0877500-01
3	4930222	4930965	+	EMT05414
3	38366386	38367473	-	fgenesh2_kg.9__104__ATCG00950.1
3	8594595	8599619	+	OS01T0114700-00
3	18024482	18025594	-	OS01T0347000-01
3	66423328	66424320	-	GSMUA_Achr11T19730_001
3	64173498	64177253	+	EMT24222
3	69036339	69039101	-	Si003045m
3	54154677	54155924	+	OS01T0600400-01
3	69735115	69739954	-	OS01T0891000-01
3	18826713	18827589	-	OS01T0356400-01
3	5145645	5146732	+	TRIUR3_24716-T1
3	67058335	67059542	+	OS01T0840200-01
3	65769125	65769799	-	OS01T0814300-01
3	7801156	7802122	+	Si028645m
3	70115591	70116968	-	OS06T0225100-01
3	61397890	61399942	+	Si000117m
3	63772500	63772914	-	EMT11670
3	67957059	67957637	-	PGSC0003DMT400021923
3	54143414	54144398	+	OS10T0163370-01
3	63759188	63762231	+	EMJ14038
3	54239478	54240556	-	TRIUR3_29711-T1
3	7544468	7546444	-	EOY25224
3	67718265	67719623	+	ONIVA01G42460.7
3	7148622	7151155	+	EMT25715
3	9730028	9730834	-	ORGLA01G0002100.1
3	27642714	27646483	-	Si001393m
3	63733969	63734395	-	OS01T0767900-01
3	6377980	6380200	+	Si001560m
3	61635325	61637015	+	OS01T0723800-01
3	5971968	5973848	-	OS11T0182200-01
3	3969334	3971368	+	OS01T0180300-01
3	9361379	9364062	+	BRADI2G00627.1
3	50331933	50336485	+	TRIUR3_17427-T1
4	63920847	63926138	-	Si019738m
4	60286974	60287836	-	GSMUA_Achr6T09340_001
4	6067539	6068188	+	Si018905m
4	3306869	3307656	-	OS02T0147800-02
4	47474967	47476791	+	OS05T0440800-01
4	9733290	9736090	+	Si017733m
4	49788458	49789880	-	OS02T0521600-00
4	11011672	11012560	-	EMT31255
4	63301517	63302372	-	OS02T0648300-01
4	55486829	55487469	-	Sb04g025720.1
4	67907110	67907951	+	EMT14394
4	67058092	67059093	+	OS02T0819400-01
4	15758521	15760634	-	EMT03386
4	48463292	48465773	-	OS01T0183000-01
4	6712629	6715332	+	GSMUA_Achr7T08380_001
4	53376553	53377730	+	Si017320m
4	11610408	11611507	-	TRIUR3_28958-T1
4	2417851	2433378	+	EMT08365
4	5078219	5080954	-	Si030458m
4	1063605	1065739	-	OS04T0682600-01
4	57685954	57687017	-	OPUNC02G30170.1
4	39381423	39382975	-	OS08T0210300-01
4	3384321	3386121	-	TRIUR3_11398-T1
4	56488238	56491258	-	Bra028736.1
4	14804325	14808896	+	BRADI4G16020.1
4	52911010	52912997	-	AES74836
4	6503606	6503938	+	Si016269m
4	387580	388438	-	OS02T0105100-01
4	45285725	45287606	-	Si008084m
4	59270251	59271472	-	OS02T0726600-01
4	62940484	62941235	+	Si016701m
4	67423854	67427381	-	BRADI3G55920.1
4	43018196	43019218	-	Sb01g022170.2
4	13947800	13948232	+	TRIUR3_33519-T1
4	50489756	50490398	+	GSMUA_Achr10T21260_001
4	2614453	2615201	-	Si018301m
4	67564778	67565645	-	OS05T0257100-02
4	55837631	55838470	-	OS02T0616100-01
4	57467785	57470928	+	ONIVA10G09360.2
4	1469129	1470083	-	Si019351m
4	54964252	54965022	+	Sb04g025110.2
4	146821	154829	-	OS02T0101800-01
4	440176	441059	-	OS02T0106100-01
4	44250417	44251446	+	OS02T0477700-01
4	10353251	10356488	+	OS02T0245800-01
4	966926	967523	+	Si016999m
4	66693975	66697539	-	Si016694m
4	61863504	61864118	-	OS02T0676500-00
4	4232687	4234689	-	Si016592m
4	2810757	2811036	-	TRIUR3_26708-T1
4	57692927	57694808	+	Si020238m
4	62385865	62387463	+	OS02T0665800-01
4	63176633	63179032	-	Si018301m
4	59332042	59333532	+	Si013185m
4	57392950	57395697	-	OS02T0755400-01
4	34140390	34141838	-	OS05T0558900-01
4	50360346	50360965	+	OS02T0524600-01
4	13124680	13124971	-	Si020734m
4	19117682	19118491	-	Traes_7DL_3A09A870E.2
4	67606840	67607760	-	Si034522m
4	54990435	54991557	-	OS02T0601700-01
4	61082406	61084135	-	TRIUR3_30529-T1
4	47701956	47702584	-	Si017340m
4	48583794	48586268	-	OS02T0510100-01
4	65590827	65592885	+	EOY31517
4	6460822	6461679	-	OS02T0194200-01
4	67218005	67222984	-	EMT06466
4	55518455	55519736	-	Si016553m
4	66973534	66974794	+	OS02T0818800-01
4	1063918	1065744	+	OS04T0682600-01
4	3463774	3464094	-	OS02T0150300-01
4	39304768	39306091	+	OS10T0351414-00
4	65773139	65773697	+	OS02T0796500-01
4	63557981	63559911	+	EMJ21062
4	57371416	57373282	-	Si016353m
4	12878418	12886202	+	Si016570m
4	57360330	57361675	+	EOX94754
4	3758290	3761319	-	OS02T0586400-01
4	3693015	3695292	+	EMT14116
4	53302117	53302486	+	OS02T0572400-01
4	62380511	62380772	+	TRIUR3_04548-T1
4	55018794	55019647	-	EMJ19682
4	68017765	68019881	-	Bra029733.1
4	59972096	59972713	-	Sb04g029920.2
4	12533421	12539270	+	Sb04g009830.1
4	11264457	11265837	+	GSMUA_Achr2T12800_001
4	11066838	11067862	+	OS02T0228300-01
4	1086887	1090451	+	OS02T0117200-01
4	57472581	57472790	+	Si018544m
4	61171893	61173966	+	OS02T0439200-00
4	64623665	64625518	+	Si016596m
4	63113509	63114087	-	Si019214m
4	56558606	56561677	+	OS02T0629400-01
4	63484325	63485221	+	Si029143m
4	53209111	53213752	+	OS08T0524800-01
4	64233071	64239385	+	EOY02669
4	54762265	54763002	-	Si017119m
4	8513975	8514891	-	OS11T0656500-01
4	60990897	60991369	+	OS02T0697300-01
4	48581086	48582194	-	OS02T0510000-01
4	42118244	42123372	-	OB02G24550.1
5	13590105	13590924	-	OS12T0258200-01
5	61451384	61453385	+	OS08T0170700-00
5	48642113	48648605	+	OS01T0503400-01
5	56509291	56509686	+	OS11T0602800-01
5	54316288	54318592	-	Si038812m
5	55036981	55038194	+	EMT11019
5	44275343	44276516	+	OS08T0369200-01
5	59060499	59062690	+	OS04T0155200-00
5	53894111	53894486	-	TRIUR3_33425-T1
5	5447616	5449257	+	EMT26109
5	55012901	55014589	+	EMT07051
5	16349167	16349894	-	AT5G03240.3
5	1428227	1429809	-	OS03T0401200-01
5	15231416	15238566	-	TRIUR3_16679-T1
5	637808	638793	-	OS11T0109400-01
5	6221239	6222897	-	OS07T0507700-01
5	5432397	5433940	+	EMT26109
5	7612771	7613605	-	OS10T0453900-01
5	61161766	61162612	-	Si025824m
5	20208858	20210890	-	OS11T0276000-01
5	8245398	8246721	-	TRIUR3_25381-T1
5	60267979	60268915	+	OS11T0673200-01
5	652728	653854	-	OS09T0246700-01
5	62162967	62164865	-	OS11T0705200-01
5	59605799	59606398	+	OS11T0628000-00
5	53148608	53149519	+	OS11T0557300-01
5	1350778	1353376	-	OS06T0148900-01
5	18855687	18858674	+	OS02T0511400-01
5	41674740	41686610	+	EMT24464
5	58030991	58033641	-	OS01T0650000-01
5	1746844	1748138	-	OS05T0305600-01
5	59377588	59378000	+	MLOC_34111.1
5	7187792	7190718	+	OS11T0183700-01
5	54324551	54326196	+	OS11T0578500-01
5	4501193	4502024	+	EMT33797
5	59822297	59822895	-	OS11T0661200-01
5	11327658	11329665	-	OS02T0566300-03
5	41104913	41106040	-	OS11T0484500-01
5	10324519	10326077	+	OS11T0160550-00
5	3939738	3940998	+	ORGLA12G0086000.1
5	35941718	35943513	-	KEH17021
5	57173120	57174439	+	OS08T0246300-01
5	630598	631225	-	OB0192G10010.1
5	14707796	14708346	+	TRIUR3_31385-T1
5	7296208	7297198	+	EDO97051
5	11714108	11714916	+	OS11T0246900-01
5	1027355	1029173	+	OS11T0112200-01
5	59550720	59552039	-	OS11T0658900-01
5	13513700	13516616	-	OS11T0234200-01
5	56500231	56502531	+	OS09T0290900-01
5	20198962	20199943	-	OS11T0276000-01
5	7521260	7524132	+	Si034216m
5	7723830	7724664	-	OS10T0453900-01
5	1367576	1368630	-	TRIUR3_09968-T1
5	56967661	56968510	-	TRIUR3_35309-T1
5	7736913	7737634	-	OS10T0453900-01
5	59541960	59543664	+	GSMUA_Achr4T12780_001
5	58061932	58062611	+	TRIUR3_26905-T1
5	61161725	61162715	+	Si025824m
5	2008919	2010683	+	OS12T0127650-00
5	51645293	51652018	-	EDO97041
5	24893870	24895052	+	OS11T0482400-01
5	61837697	61840830	+	EMT28540
5	28905847	28906770	+	Si026008m
5	24810696	24815405	-	Si033950m
5	56018381	56019008	-	OS11T0599500-00
5	61359392	61362927	+	EMT25270
5	2228852	2230466	+	OS11T0135000-02
5	7838703	7841379	+	Si016159m
5	12704845	12714517	+	OS03T0365200-01
5	44988864	44991278	+	OS05T0353400-01
6	53826701	53827532	-	OS04T0554800-01
6	60809985	60810948	-	Si010905m
6	58535077	58536748	+	OS02T0167000-00
6	33955837	33958609	+	OS10T0563500-01
6	50155966	50158842	+	Si009294m
6	49764667	49766036	+	PGSC0003DMT400022913
6	58298497	58301924	+	Si009490m
6	41859985	41860944	+	OS04T0402100-01
6	44541185	44546187	-	OS04T0415000-01
6	42716193	42718866	-	Si006668m
6	57576915	57577948	+	Si006179m
6	1169163	1171348	-	TRIUR3_24134-T1
6	47733447	47735602	+	EOY13528
6	60158546	60159413	-	OS04T0663100-01
6	55520588	55522992	-	AES99077
6	12500249	12503694	-	OS11T0519100-00
6	53284508	53286095	+	OS04T0544100-01
6	43968059	43969688	-	OB12G12870.1
6	28484716	28486608	-	TRIUR3_33714-T1
6	45377740	45397210	-	EOY31725
6	599866	602909	-	TRIUR3_18032-T1
6	58597273	58608292	-	OBART02G24210.1
6	58341352	58342188	+	OS04T0632500-00
6	50850032	50856495	+	TRIUR3_30868-T1
6	53816003	53816758	-	OS04T0554500-00
6	60109700	60110587	-	Si022356m
6	59615085	59615304	+	fgenesh2_kg.9__104__ATCG00950.1
6	6364649	6366497	-	TRIUR3_27374-T1
6	59014368	59015702	-	OBART12G17490.1
6	48722306	48723038	+	OS04T0462900-02
6	60405453	60406397	+	OS04T0668700-02
6	57980971	57985069	-	OS04T0627300-00
6	5781134	5789507	-	GSMUA_Achr5T12660_001
6	28310806	28311661	-	OS06T0271500-01
6	38715399	38716242	-	EMT26675
6	49959502	49960528	+	TRIUR3_10451-T1
6	56304099	56307540	-	OS04T0600100-01
6	52763911	52765745	+	EMT08006
6	58758481	58759214	-	OB04G33790.1
6	59762782	59763184	-	TRIUR3_09916-T1
6	45323470	45324593	+	TRIUR3_26722-T1
6	48709985	48710297	-	OS04T0462500-05
6	38382314	38384489	-	OS04T0388800-01
6	52234886	52238032	-	OS04T0524900-00
6	51259451	51260579	+	EMT23109
6	43245696	43249401	+	ONIVA03G12900.1
6	58910846	58914012	+	OS05T0456500-01
6	48567693	48568544	-	GSMUA_Achr5T23250_001
6	50770408	50771271	-	OS04T0498200-01
6	56818487	56820085	+	Si010309m
6	4112564	4114554	-	OS04T0202800-00
6	59772500	59773660	+	OS04T0658200-01
6	33767638	33772237	-	BRADI3G36190.1
6	61819162	61820137	-	OS04T0689400-01
6	48515737	48516309	+	OS01T0500900-01
6	44456783	44458423	-	OS03T0388800-01
6	12539520	12542635	+	OS02T0802700-01
6	54843915	54844501	-	Si013624m
6	53308868	53310141	+	Si029528m
6	46048902	46050235	+	Si010777m
6	56450907	56451777	+	OS04T0602900-01
6	51210715	51215850	-	OS04T0507500-01
6	58887604	58888617	+	OS04T0644400-01
6	59907406	59908326	-	OS04T0660100-02
6	60843814	60844485	-	OS03T0323200-01
6	59772354	59773123	-	OS04T0658200-01
6	8960949	8962196	-	OS03T0804300-02
6	59029614	59031644	-	Si009768m
6	43961576	43962483	-	OS02T0440000-01
6	51350772	51351637	+	PGSC0003DMT400082127
6	51605253	51607081	+	EMT09723
6	59789705	59790761	+	OS04T0658600-02
6	50778165	50779398	-	Sb06g021540.1
6	49734893	49740756	+	EOY17833
6	51926673	51929076	+	TRIUR3_23328-T1
6	55837543	55842599	-	EMT27565
6	48732984	48737169	+	EOX95039
6	60238695	60239698	-	Sb06g031940.2
6	33757874	33760315	+	OS07T0673700-01
6	46105914	46116000	-	EMT27855
6	28135006	28137426	+	Si018201m
7	51459789	51462299	+	KEH19840
7	61935896	61943855	+	ORGLA04G0052500.1
7	63756060	63757056	-	OS03T0223000-02
7	49681736	49682454	-	OS08T0383700-01
7	56825701	56826426	+	Traes_1AL_7D7FC9503.2
7	37852541	37857015	-	MLOC_351.3
7	54485378	54487228	+	OS01T0733600-01
7	8119770	8121665	-	OS08T0197000-01
7	58696060	58697329	-	OS01T0909600-01
7	44781612	44783226	+	OPUNC05G13410.1
7	59530305	59531351	+	OS09T0563250-01
7	22351663	22356208	+	OS07T0634600-01
7	466325	467062	+	OS08T0104300-01
7	36520079	36521157	+	EMT28345
7	64158120	64159375	-	OS08T0480400-01
7	2300713	2302708	+	GSMUA_Achr8T32050_001
7	40384764	40385550	+	EMT33053
7	4690891	4691346	+	OS08T0157400-01
7	48631980	48634974	-	BGIOSGA018303-TA
7	3017482	3031687	+	EMT12501
7	38467568	38468543	+	OS09T0306500-00
7	3419832	3422914	+	BGIOSGA002186-TA
7	60013380	60015550	+	OS11T0108800-00
7	867196	868708	+	Si014186m
7	61710367	61712654	+	EMT03725
7	619915	631024	+	OS08T0141300-01
7	2587574	2587858	-	KEH33973
7	59742958	59744474	-	OS08T0550700-00
7	4206261	4207357	-	TRIUR3_03972-T1
7	60316269	60316919	-	TRIUR3_15986-T1
7	2214957	2217858	+	BRADI2G53240.1
7	63062742	63063489	+	Si013768m
7	61346414	61346797	-	EMT05655
7	40022918	40025208	+	OS08T0566400-02
7	58382260	58382972	+	EMT33053
7	170734	171850	+	OS01T0507700-01
7	59075654	59076916	-	EOY23232
7	162164	163248	+	OS08T0102700-01
7	61293419	61294349	+	OS08T0533300-01
7	5850980	5851792	+	EMT28563
7	63623789	63626424	+	OGLUM09G10470.1
7	63915712	63916655	+	AET02099
7	64185712	64187048	+	OS08T0481200-01
7	2230510	2231944	+	TRIUR3_23617-T1
7	2902495	2903357	-	ONIVA08G02390.1
7	52611680	52612725	+	OS08T0414700-01
7	62772598	62773713	+	TRIUR3_28079-T1
7	8415993	8416623	+	Si013226m
7	9526889	9528967	+	OS01T0909500-03
7	63324614	63325353	-	OS08T0500200-01
7	14568869	14570381	+	OS08T0127100-01
7	977494	979742	+	BGIOSGA039120-TA
7	9559122	9559924	-	TRIUR3_27344-T1
7	64062491	64062845	-	OS08T0486300-00
7	8868053	8870752	-	OS05T0227800-01
7	5177500	5177999	+	MLOC_57200.2
7	22400867	22401265	-	OS08T0272000-01
7	63452086	63455504	-	OS01T0969100-01
7	53111932	53114981	-	OS08T0202300-03
7	62440681	62441246	+	ONIVA07G26080.2
7	64147519	64148674	+	TRIUR3_21394-T1
7	16114433	16117221	+	TRIUR3_12290-T1
7	2663293	2663758	-	Sb07g002460.2
7	3878534	3881403	-	OS01T0650000-01
7	1192501	1193771	-	OS08T0111800-00
7	63278780	63279841	-	TRIUR3_07638-T1
7	1881075	1883101	+	Si013671m
7	63556095	63557120	-	OS08T0496900-01
7	1360911	1362249	-	Si013244m
7	16791636	16797075	+	OS05T0363200-01
7	21453032	21455968	+	EDO97478
8	2422806	2423774	-	Si006385m
8	2421203	2424103	+	Si006385m
8	973740	976028	+	TRIUR3_25533-T1
8	5410148	5410898	+	Si010312m
8	49324647	49325066	-	OS02T0252100-02
8	40886412	40887819	-	EMT27069
8	30618009	30618628	-	EMT02788
8	1718909	1722350	-	OS12T0125800-00
8	41135334	41136394	-	OS04T0682600-01
8	44977946	44979115	-	KEH34879
8	4487852	4488692	+	OS01T0967700-01
8	51897113	51897758	+	OBART03G00340.2
8	3946781	3947164	-	Traes_5DL_3095EF68B.1
8	51874449	51875115	+	OBART03G00340.2
8	2504493	2506229	+	Sb08g002390.1
8	565427	566238	-	OS11T0107400-01
8	1411830	1413049	+	OS01T0967700-01
8	479620	480338	-	Bra005893.1
8	51902553	51903262	+	OBART03G00340.2
8	48219412	48220321	-	Si021190m
8	7454795	7457354	-	Si026640m
8	16183158	16191351	-	Bo9g007920.1
8	55085429	55086094	+	OS12T0636200-01
8	49266064	49268629	-	Si029390m
8	45785650	45788232	-	Sb01g048870.1
8	1962996	1963315	+	GSMUA_Achr9T04960_001
8	2591396	2592860	-	OS11T0614500-02
8	2050665	2051180	-	EMT04111
8	1881305	1883010	-	OS02T0121600-01
8	2360400	2361638	+	Sb08g002250.1
8	55256000	55257529	+	ONIVA12G18760.8
8	53104092	53105046	-	OS12T0613500-01
8	49564569	49565392	+	Bra005022.1
8	16092173	16093183	-	OS02T0308400-04
8	193178	193891	+	OS12T0143750-01
8	50847185	50847967	-	OS12T0590900-01
8	44723110	44723933	-	EMT06363
8	3647501	3648690	-	Si027444m
8	31152644	31155194	-	OS02T0818500-03
8	31153649	31155188	+	OS02T0818500-03
8	48562183	48563028	+	ONIVA03G30860.2
8	10784941	10787199	+	OS01T0897200-04
8	53248468	53249703	-	EMT30697
8	3641862	3643131	-	BRADI1G29720.1
8	55439814	55441901	+	ONIVA12G18980.2
8	53148503	53153642	+	EOX93676
8	14620963	14621961	-	OS12T0230100-01
8	12994436	12996677	-	Si016066m
8	47896949	47899515	-	ORGLA12G0136400.1
8	45921448	45923795	+	EMJ00202
8	30602433	30615775	+	Si038730m
8	2771472	2778651	-	OS06T0653100-01
8	53951052	53952932	+	OS12T0228400-02
8	53947245	53948877	+	OS04T0626500-01
8	49001111	49001622	-	OS12T0567700-01
8	4879271	4880224	-	Si038963m
8	8429486	8431897	-	OS01T0694900-01
8	49985767	49987405	-	Si028758m
8	3902032	3904460	-	EMT28249
8	27354834	27356943	+	OS03T0689300-02
8	720795	721448	-	OB0192G10010.1
8	5086896	5087525	+	EMT16090
8	51869933	51870644	+	BRADI1G78250.1
8	2265273	2265951	-	OS12T0120200-02
8	37516929	37517527	+	Si022840m
9	1169963	1172878	-	OS05T0305600-01
9	1150968	1153370	-	OS05T0305600-01
9	49822021	49825697	+	OS02T0741100-01
9	56219235	56221535	-	OS05T0540600-01
9	1682034	1687276	-	EMT32063
9	56069550	56070115	-	OGLUM05G25590.1
9	5586919	5587799	-	Si009915m
9	5433533	5435968	+	OS03T0164200-01
9	4135561	4136283	+	OS01T0912900-01
9	52611508	52615530	-	OS08T0558000-01
9	56593003	56594227	+	OS04T0623066-01
9	58491618	58492347	+	OS05T0584200-01
9	53176851	53179583	-	BGIOSGA034321-TA
9	21478889	21480013	+	OS11T0656500-01
9	57846649	57849519	+	OS08T0140700-00
9	6691861	6693036	-	OS06T0133800-01
9	57093209	57095536	-	Si021179m
9	55805831	55813510	-	TRIUR3_34401-T1
9	3750727	3751534	+	TRIUR3_01843-T1
9	58420392	58420971	-	Si022780m
9	56462737	56463367	+	OS05T0549232-00
9	176603	177263	+	OS05T0103300-01
9	49124536	49139695	+	EOY19262
9	4085564	4086759	+	OS03T0667100-02
9	49587003	49587750	+	Traes_5AL_9CC6A4C42.1
9	55974049	55977197	-	OS06T0725400-01
9	227955	229176	-	TRIUR3_32082-T1
9	229379	230280	+	EMT26363
9	56219450	56220734	+	OS05T0540600-01
9	54423391	54423983	-	Bra028684.1
9	7379043	7379919	-	TRIUR3_29963-T1
9	2453390	2455468	+	EMT26446
9	2651488	2654907	+	Si009490m
9	4515314	4516303	-	OS07T0438500-01
9	58146674	58147657	+	BGIOSGA017494-TA
9	35454864	35456590	-	Bra029733.1
9	54603737	54604771	-	Sb09g025110.2
9	8049939	8050849	+	TRIUR3_22886-T1
9	15017840	15019803	-	EMT24819
9	59104742	59105569	+	Sb09g030530.5
9	4028969	4030335	-	Si021424m
9	53438661	53439521	+	TRIUR3_35444-T1
9	54653335	54655254	+	EMT17005
9	43115782	43116303	-	OS03T0790900-01
9	53797401	53797900	-	TRIUR3_21708-T1
9	54475479	54476331	+	EMT06908
9	54232967	54233960	+	Si021209m
9	47965996	47971325	-	BRADI3G34450.1
9	48223624	48224341	-	OS05T0392400-01
9	47179350	47181560	-	OS01T0383700-01
9	57186298	57187017	-	OS05T0559600-01
9	51686502	51687127	-	OS05T0449500-01
9	44262018	44265199	-	Si012155m
9	52323784	52329362	+	EMT28185
9	50555612	50561999	+	Si021244m
9	48916959	48921102	-	OS10T0539400-01
9	58426513	58427270	-	OS05T0582800-02
9	14568210	14569656	+	BRADI4G38470.2
9	54107601	54111277	+	OS05T0498900-01
9	47265638	47267272	+	MLOC_25582.6
9	26245042	26245848	+	PGSC0003DMT400049107
9	3658260	3658483	-	OPUNC05G02770.1
9	43017487	43021446	-	TRIUR3_23246-T1
9	47687660	47688259	-	Sb04g008560.2
9	2961916	2962330	-	OS05T0134200-01
9	57560654	57561047	-	OS01T0720500-01
9	43635895	43637530	+	OS05T0358000-03
9	3079217	3080559	-	Si022004m
9	43114241	43116209	+	OS03T0790900-01
9	6253588	6254141	+	OS05T0168200-01
9	10457982	10466454	-	OS07T0515700-01
9	56594677	56597354	-	Si016876m
9	57846295	57847481	-	Si002930m
9	56179480	56181965	+	OS05T0542200-01
9	55532092	55532671	-	OS05T0525900-01
9	58897780	58900102	+	OS05T0588800-02
9	48288260	48289108	+	OGLUM07G03750.1
9	6238116	6239118	-	OS08T0460000-01
9	1831364	1832037	-	EMT12447
9	54963902	54964728	-	TRIUR3_24134-T1
9	1237368	1238120	-	OS05T0112200-01
9	11711042	11713044	+	OS05T0227800-01
9	1807898	1809998	+	OS01T0689800-01
9	58040083	58047045	+	Si021128m
9	20983155	20984004	+	BRADI2G30800.1
9	37321850	37326667	+	Si033950m
9	179496	180301	-	AES72004
9	58368640	58369821	+	OS12T0271700-02
9	9956830	9957458	+	OS05T0205050-00
9	3019720	3022220	-	TRIUR3_10821-T1
10	53546492	53547144	-	OS09T0563700-01
10	4723839	4725001	-	Si002277m
10	261666	265196	+	TRIUR3_08851-T1
10	52021915	52026009	-	OPUNC02G07130.8
10	99431	101768	+	OS06T0102800-01
10	1004238	1007658	-	OS02T0127000-01
10	1000499	1002213	+	OS06T0597250-00
10	10952970	10955392	+	EMT29132
10	52670840	52673410	-	EMT24172
10	1280888	1281858	-	OS06T0126500-01
10	57317097	57317534	+	Si006044m
10	58146230	58149252	-	OS06T0693100-01
10	52462618	52467072	+	OS05T0509300-01
10	6594587	6600399	-	TRIUR3_20472-T1
10	44183135	44185163	-	OS03T0818800-00
10	57541820	57542845	-	ONIVA03G30860.2
10	15883192	15884100	+	EOY28157
10	3465023	3466218	-	MLOC_68576.1
10	6433682	6434502	-	PGSC0003DMT400096433
10	59911236	59912218	-	AET04866
10	56694795	56697188	+	AT4G02750.1
10	759161	760585	+	Si006330m
10	60364031	60365218	+	EMT29067
10	58014562	58015418	+	OS01T0501800-01
10	363392	363824	+	CMR224CT
10	44386571	44389093	+	OB01G51900.1
10	56818548	56821024	+	TRIUR3_15722-T1
10	8366050	8368728	-	Si013406m
10	58084336	58085423	+	OS06T0691800-01
10	46068575	46070190	+	PGSC0003DMT400069942
10	5293599	5294438	+	OS01T0252200-01
10	48770765	48773511	-	OS06T0554800-01
10	57319813	57320121	+	Si006044m
10	58169663	58171329	+	OS06T0693500-01
10	59951299	59954448	-	OB03G45830.1
10	1713673	1714039	-	OS03T0360000-00
10	14002857	14005712	+	OS04T0228600-00
10	59573990	59575821	+	BGIOSGA017401-TA
10	60904251	60909375	-	TRIUR3_00652-T1
10	56700370	56702513	+	GSMUA_Achr5T26650_001
10	51947703	51948571	-	OB02G14640.1
10	4186347	4186767	+	OS06T0167100-01
10	57270801	57271818	-	AT4G05320.2
10	60310047	60312453	+	OS05T0369300-01
10	9557858	9558154	+	Bo7g098250.1
10	44478269	44480712	-	OB10G19580.1
10	59177464	59180699	+	OS04T0585600-01
10	21018480	21019107	+	Traes_5BL_87CFD581E.1
10	55175402	55177425	-	OS06T0334300-01
10	4640239	4641241	-	EMT28657
10	47836264	47836981	-	TRIUR3_21521-T1
10	9792146	9793058	+	OS06T0254700-01
10	51869440	51870553	-	Si040132m
10	16873247	16874458	+	MLOC_14736.4
10	52910320	52911016	-	OS06T0612800-01
10	60372579	60378256	+	OS04T0115650-00
10	52700906	52701611	-	Sb10g023930.2
10	18156069	18160887	+	TRIUR3_18997-T1
10	60564611	60566462	-	OS06T0728000-01
10	1640822	1645709	-	OS06T0130200-01
10	58197505	58207155	+	OS03T0128700-01
10	5959511	5960845	-	GSMUA_Achr10T02040_001
10	14036010	14037404	+	OB11G27300.1
10	12114713	12115014	-	Si009301m
10	59246299	59246636	-	OS06T0708000-02
10	55846976	55849391	+	MLOC_57995.1
10	51854917	51855854	-	Si022040m
10	53648789	53649751	-	KEH27645
10	57888943	57890148	+	OS06T0681400-01
10	11626915	11629553	-	OS06T0271500-02
10	12110733	12111776	+	OS10T0559400-02
10	1306311	1307104	-	Si006168m
10	55310940	55311391	+	Si006502m
10	53658977	53661235	+	GSMUA_Achr8T32810_001
10	1232318	1233526	+	Si006163m
10	4216939	4217909	+	Si007154m
10	55333155	55334366	+	TRIUR3_17634-T1
10	58583543	58586784	-	OBART06G26230.1
10	51168155	51169043	-	OS06T0584200-03
10	57272545	57276144	-	Si028700m
10	57913487	57914321	-	OS06T0693000-01
10	44644140	44645828	-	OS06T0528600-01
10	20122965	20126583	+	Si001548m
10	11351557	11352635	+	Si005665m
GL002604.1	1039550	1040899	+	Bra032513.1
GL002604.1	8727205	8730957	+	OS01T0889000-01
GL002605.1	4348182	4348891	-	OS12T0472800-01
GL002605.1	6193032	6197738	+	OS03T0805900-00
GL002605.1	983412	984858	+	OS12T0271600-01
GL002605.1	2753605	2754695	+	EMT09624
GL002605.1	4349471	4350661	-	ONIVA10G09360.2
GL002606.1	4514471	4516647	+	OS06T0521000-01
GL002607.1	2977954	2979464	+	Sb03g023131.1
GL002610.1	49766	50611	-	KEH17020
GL002653.1	423246	424678	+	BRADI4G17010.1
GL002653.1	405883	407212	-	OGLUM02G27430.1
GL002653.1	100584	102856	-	AGP50786
GL002653.1	513334	515270	+	AGP50755
GL002653.1	508566	509385	+	BRADI2G13104.1
GL002653.1	12471	13367	+	VIT_18s0001g12070.t01
GL002653.1	210828	211963	-	PGSC0003DMT400029491
GL002653.1	403302	404809	-	AGP51208
GL002653.1	110856	112142	-	Traes_4DS_43C7643F7.2
GL002653.1	514859	517452	-	AGP51222
GL002653.1	7838	9667	-	OB05G10020.1
GL002653.1	399899	400800	+	scaffold_201096.1
GL002653.1	617891	619828	+	Sb03g020210.1
GL002653.1	460837	462538	-	AGP51231
GL002653.1	509941	513082	+	AES69822
GL002653.1	107993	109217	+	Si020827m
GL002653.1	15719	17702	+	GLYMA11G17485.1
GL002653.1	520021	523877	-	TRIUR3_13539-T1
GL002653.1	409995	411089	+	Si020823m
GL002653.1	301906	302956	-	MLOC_34223.1
GL002653.1	518586	519454	-	EPlTAET00000010058
GL002653.1	312735	313605	-	fgenesh2_kg.9__104__ATCG00950.1
GL002653.1	414577	416238	-	AES69833
GL002653.1	212314	214118	-	MLOC_63387.1
GL002653.1	204354	205404	-	KEH17693
GL002653.1	309382	311456	+	scaffold_900027.1
GL002653.1	460830	462523	+	AGP51231
GL002653.1	20139	21610	-	fgenesh2_kg.9__104__ATCG00950.1
GL002653.1	202538	204141	-	AGP51254
GL002653.1	204369	205513	+	KEH17693
GL002653.1	11918	13435	-	VIT_18s0001g12070.t01
GL002653.1	423246	425546	-	BRADI4G17010.1
GL002653.1	515382	517696	+	AGP51222
GL002682.1	78113	78808	-	TRIUR3_24986-T1
GL003008.1	2526	3402	-	EPlTAET00000010135
GL003008.1	6208	7346	-	fgenesh2_kg.9__104__ATCG00950.1
GL003070.1	5815	6474	-	PGSC0003DMT400052301
GL003118.1	10024	10585	-	OS02T0519900-01
GL003609.1	5608	5824	-	GSMUA_AchrUn_randomT08440_001
GL003715.1	3210	4563	-	EPlTAET00000010008
GL003715.1	626	1511	-	EMT31191
GL004331.1	137	934	+	AT2G07785.1
GL004973.1	1111	2501	-	KEH17726
GL005546.1	1073	1883	+	TRIUR3_23219-T1
GL005587.1	0	496	+	VIT_00s0438g00010.t01
GL005748.1	219	1447	+	OS07T0655500-01
GL005752.1	0	1671	+	TRIUR3_10313-T1
GL005752.1	1360	2084	-	KEH17727
