# Supplementary material for: A survey of the sorghum transcriptome using single-molecule long reads
Source: Nat Commun. 2016 Jun 24;7:11706. doi: 10.1038/ncomms11706 (PMC4931028; doi:10.1038/ncomms11706)
Supplement: Supplementary Data 5 — A summary of miRNAs identified in Iso-Seq data. [file ncomms11706-s6.xls]

## Sheet: mirnaSummary copy.csv
Supplementary Data 5. A summary of miRNAs identified in Iso-Seq data.
Novel miRNAs are highlighted in yellow
chromosome	minPos	maxPos	strand	AS events	has Introns	blast hits
1	15608517	15609135	-		No	sbi-MIR171h	zma-MIR171m	zma-MIR171l	osa-MIR171i
1	52860835	52863385	+		Yes	sbi-MIR5567	sbi-MIR6225
1	71038684	71039962	-		No	sbi-MIR171d	zma-MIR171e	zma-MIR171d	mes-MIR171j	tae-MIR171a	osa-MIR171e	ptc-MIR171i	osa-MIR171d
1	71476130	71476889	-		No	sbi-MIR528	ssp-MIR528	ata-MIR528
1	72675404	72676384	-		No	sbi-MIR166j	bdi-MIR166c	osa-MIR166a	ata-MIR166a
2	4992686	4993561	-	IR	Yes	sbi-MIR167d	bdi-MIR167c	zma-MIR167e	zma-MIR167e	osa-MIR167d	osa-MIR167d
2	62836200	62837227	-		No	sbi-MIR156d	zma-MIR156j	osa-MIR156k	bdi-MIR156j
2	69317528	69319612	+		No	sbi-MIR5568d
2	71755368	71756237	-		No	sbi-MIR1432	ssp-MIR1432
3	1239969	1240731	+		No	sbi-MIR319a	zma-MIR319b	zma-MIR319d	osa-MIR319b
3	1403833	1404563	+		No	sbi-MIR5567
3	8193378	8194627	-	IR	Yes	sbi-MIR159a	sof-MIR159a	ssp-MIR159a	sof-MIR159b	sof-MIR159d	sof-MIR159e	zma-MIR159a	zma-MIR159f	zma-MIR159b	far-MIR159	far-MIR159	zma-MIR159k	bdi-MIR159b	zma-MIR159j	osa-MIR159b	zma-MIR159i	zma-MIR159h	zma-MIR159g	tae-MIR159b	osa-MIR159a	tae-MIR159a
3	15944111	15945407	+		No	sbi-MIR408	sof-MIR408c	sof-MIR408c	sof-MIR408b	sof-MIR408b	sof-MIR408a	sof-MIR408d	sof-MIR408d	ssp-MIR408a	ssp-MIR408d	ssp-MIR408d	bdi-MIR408	osa-MIR408	zma-MIR408a	zma-MIR408b	tae-MIR408
4	2245398	2246536	-		No	sbi-MIR168	sof-MIR168a	ssp-MIR168a	zma-MIR168a	zma-MIR168b	hvu-MIR168	bdi-MIR168	ata-MIR168	osa-MIR168a
4	4026295	4027243	-		No	sbi-MIR397	bdi-MIR397a
4	4234818	4237348	-	IR	Yes	zma-MIR160a	sbi-MIR160a	bdi-MIR160c	bdi-MIR160b	zma-MIR160b	osa-MIR160a	zma-MIR160g	sbi-MIR160b	far-MIR160
4	5367505	5373938	-	A3,A5,SE	Yes	zma-MIR156d	sbi-MIR156a	bdi-MIR156c	osa-MIR156d	ata-MIR156d	osa-MIR156j
4	50272990	50273923	-		No	ssp-MIR827	zma-MIR827	bdi-MIR827
4	51888687	51889878	+		No	sbi-MIR5568f
4	53722021	53731802	-	A3,IR	Yes	ssp-MIR444c	bdi-MIR444c	zma-MIR444b	osa-MIR444c	osa-MIR444b	bdi-MIR444d	zma-MIR444a	tae-MIR444a
4	59016773	59022989	+	A3,A5,IR,SE	Yes	osa-MIR444d	ssp-MIR444b	ssp-MIR444a	tae-MIR444a	bdi-MIR444b	osa-MIR444c	osa-MIR444f
4	63279618	63283549	-		Yes	sbi-MIR166d	zma-MIR166e	zma-MIR166c	osa-MIR166d	bdi-MIR166e	atr-MIR166c	mdm-MIR166c	nta-MIR166g	ctr-MIR166	nta-MIR166d	nta-MIR166a	ptc-MIR166a	ata-MIR166a	ppe-MIR166e	ppe-MIR166d	ssp-MIR166	cme-MIR166c	nta-MIR166e	lus-MIR166g	bdi-MIR166c	gma-MIR166c	aly-MIR166a	csi-MIR166a	csi-MIR166e	sly-MIR166b	vvi-MIR166e	vvi-MIR166c	mtr-MIR166g	ptc-MIR166k	ptc-MIR166j	ptc-MIR166c	gma-MIR166a	osa-MIR166a
4	66084895	66089408	+		Yes	sbi-MIR396c	ata-MIR396c	osa-MIR396c
5	35984373	35985339	+		No	peu-MIR2916
6	47620483	47621334	-		No	sbi-MIR6225
6	56717994	56719015	-		No	sbi-MIR169k	zma-MIR169c	bdi-MIR169c	osa-MIR169c	ata-MIR169d
7	54804585	54804908	+		No	osa-MIR444a	osa-MIR444e
7	61061529	61062793	-		No	sbi-MIR169l	zma-MIR169e	zma-MIR169h	zma-MIR169d	osa-MIR169i	osa-MIR169q	osa-MIR169l	bdi-MIR169g	osa-MIR169h	osa-MIR169g	ata-MIR169i
8	5720303	5722013	+	IR	Yes	sbi-MIR5565g
10	1773196	1774517	-		No	sbi-MIR5567
10	48047980	48053943	-	A5	Yes	sbi-MIR399h	sbi-MIR399f	zma-MIR399a	osa-MIR399f	ppe-MIR399b	vvi-MIR399h	ptc-MIR399g	ptc-MIR399f
10	55009433	55019751	+	A3,A5,IR,SE	Yes	sbi-MIR156e	zma-MIR156k
10	56170396	56171158	+		No	sbi-MIR167c	zma-MIR167i	zma-MIR167h	bdi-MIR167d	mes-MIR167a	gra-MIR167a	vvi-MIR167a	gra-MIR167b	nta-MIR167c	nta-MIR167b	nta-MIR167a	gma-MIR167c	cme-MIR167f	cme-MIR167d	lus-MIR167g	lus-MIR167f	dpr-MIR167c
10	59811260	59812637	-	IR	Yes	sbi-MIR166h	zma-MIR166a	bdi-MIR166b	bdi-MIR166b	osa-MIR166b	osa-MIR166b	ata-MIR166d	ata-MIR166d	ppe-MIR166a	mes-MIR166e	mes-MIR166b	cme-MIR166a	mdm-MIR166b	tcc-MIR166d	rco-MIR166d	vvi-MIR166h	ptc-MIR166h	ptc-MIR166g	aly-MIR166b
GL002653.1	20139	21625	-		No	gma-MIR4995
GL002653.1	19120	22016	+	IR	Yes	gma-MIR4995
GL002653.1	99053	99857	-		No	osa-MIR5503
GL002653.1	98240	102175	+		No	osa-MIR5503
GL002653.1	309228	311456	+		No	osa-MIR5076
GL002653.1	312111	313973	+		No	gma-MIR4995
GL002653.1	414016	416238	-		No	osa-MIR5538
GL002653.1	419435	420288	-		No	osa-MIR5532
GL002664.1	125765	127431	-		No	peu-MIR2916
GL002771.1	6405	9052	-		No	mmu-mir-6236
GL003031.1	2898	5151	-		No	mmu-mir-6236
GL003610.1	3326	5339	+		No	mmu-mir-6236
GL003610.1	3380	5780	-		No	mmu-mir-6236
GL004973.1	2	2625	+		No	osa-MIR5503
GL004973.1	886	3015	-		No	osa-MIR5503
